# Supplementary material for: The long non-coding RNA LINC00707 interacts with Smad proteins to regulate TGFβ signaling and cancer cell invasion
Source: Cell Commun Signal. 2023 Oct 2;21:271. doi: 10.1186/s12964-023-01273-3 (PMC10544626; doi:10.1186/s12964-023-01273-3)
Supplement: Supplementary file 5 — Additional file 4. [file 12964_2023_1273_MOESM4_ESM.xlsx]

## Sheet: shC_T_FDR<0.05
	logFC	logCPM	LR	PValue	FDR
R3HDML	9.58116	0.726481	142.748	6.67187e-33	1.38753e-30
TGM2	8.88309	6.70858	277.119	3.18688e-62	3.31382e-59
KLHL6	8.79489	0.00316005	116.37	3.94411e-27	4.77811e-25
AMTN	8.05446	6.46583	1223.45	4.89514e-268	6.10816e-264
NGB	8.04562	2.20618	295.344	3.40535e-66	4.2492e-63
ELN	7.9863	-0.664809	80.7388	2.57609e-19	1.44795e-17
C20orf160	7.8411	-0.70996	76.7483	1.94196e-18	9.93107e-17
KANK4	7.61991	0.592873	121.144	3.55381e-28	4.7175e-26
CSDC2	7.40466	-0.998208	64.2602	1.09026e-15	4.08536e-14
HSPA6	7.01655	-1.35531	48.2083	3.83255e-12	9.58367e-11
RYR3	6.3803	0.0710365	67.9697	1.66031e-16	6.90577e-15
FOXC2	6.29729	0.503457	116.469	3.75223e-27	4.59023e-25
EFNA2	6.13804	-0.0211042	101.974	5.62531e-24	4.80771e-22
MMP9	5.97117	-0.729847	60.7213	6.57563e-15	2.27919e-13
PLXNA4	5.78024	0.990832	115.746	5.40318e-27	6.30101e-25
RASD2	5.73835	0.183994	102.45	4.42451e-24	3.80752e-22
RHOBTB1	5.73755	0.861022	157.241	4.53342e-36	1.13459e-33
CGB8	5.72541	1.28391	125.871	3.28136e-29	4.81704e-27
FOXL1	5.67177	2.12938	114.282	1.13019e-26	1.2938e-24
ADAMTS15	5.64997	4.18568	77.8317	1.12207e-18	6.0091e-17
CGB5	5.64259	1.15616	153.707	2.68389e-35	6.44029e-33
MYH16	5.59936	2.63559	267.059	4.96471e-60	4.76536e-57
CGB	5.53913	1.07152	151.47	8.27409e-35	1.91193e-32
GPC4	5.4573	2.8667	281.041	4.45394e-63	5.05239e-60
PID1	5.26483	-1.09208	40.0626	2.45948e-10	4.99827e-09
MMP10	5.2362	5.99252	336.984	2.89594e-75	6.0226e-72
HLA.DQA1	5.20242	-0.131662	77.707	1.19517e-18	6.34612e-17
TNC	5.19494	6.27371	45.264	1.72185e-11	4.04618e-10
C12orf54	5.18428	-0.411728	47.6255	5.15917e-12	1.27984e-10
FN1	5.1551	4.76819	58.353	2.19058e-14	7.19317e-13
FCRLA	5.06277	2.82939	189.522	4.04341e-43	1.62754e-40
SERPINE1	5.04127	7.9774	238.572	8.05375e-54	5.58304e-51
APCDD1L.AS1	4.99698	-0.0831879	60.5605	7.13514e-15	2.45268e-13
SERPINE2	4.91812	5.10282	141.843	1.05241e-32	2.11806e-30
DACT1	4.91607	1.28233	117.272	2.50217e-27	3.15375e-25
PRR9	4.91228	1.68214	199.478	2.71424e-45	1.20958e-42
PTPRB	4.84919	-0.664086	57.5171	3.35056e-14	1.08312e-12
MSC	4.8469	0.812686	45.2058	1.77381e-11	4.15265e-10
GEM	4.82022	2.00219	182.377	1.46707e-41	5.23033e-39
MYOCD	4.79826	1.58799	32.5362	1.16992e-08	1.85023e-07
CXCL14	4.73336	2.193	52.9988	3.3376e-13	9.6404e-12
SLC18A2	4.73334	-0.0382077	84.1478	4.59123e-20	2.82214e-18
SHANK2	4.73101	0.697483	116.288	4.11049e-27	4.9318e-25
HS3ST2	4.65226	3.81349	137.095	1.14975e-31	2.17372e-29
CST6	4.65172	-0.439438	48.7169	2.95701e-12	7.51478e-11
MYOZ1	4.64876	1.23086	81.0903	2.15631e-19	1.2286e-17
C8orf4	4.48143	1.82969	85.0745	2.87335e-20	1.81079e-18
TAGLN	4.47495	4.95268	45.8229	1.29442e-11	3.05904e-10
RDH16	4.47224	2.16084	168.205	1.82442e-38	5.69126e-36
FIBCD1	4.45698	1.06711	101.477	7.2281e-24	6.09407e-22
KIF26B	4.42374	-0.659639	57.933	2.71199e-14	8.83556e-13
KPNA7	4.29935	2.47235	130.653	2.94969e-30	4.84292e-28
GAS7	4.27465	-1.06542	36.3838	1.62044e-09	2.9305e-08
FLRT2	4.22348	3.05224	137.867	7.7921e-32	1.51922e-29
LOC100216001	4.20632	3.17449	80.6228	2.73194e-19	1.52866e-17
MN1	4.08158	4.15439	120.245	5.59096e-28	7.34358e-26
TGFBI	4.08046	11.9195	599.297	2.38058e-132	1.48524e-128
ECHDC1	4.05666	0.0818291	56.5105	5.58987e-14	1.76137e-12
VGLL4	4.05299	2.552	105.516	9.41338e-25	8.83159e-23
FAP	3.98936	-1.23022	36.1152	1.85994e-09	3.33453e-08
SYTL5	3.94085	3.87839	112.856	2.32044e-26	2.60851e-24
ODAM	3.93844	-0.122582	47.5186	5.44849e-12	1.3436e-10
APLP1	3.93388	-1.0034	36.5226	1.50908e-09	2.75297e-08
DKK3	3.89437	6.3211	152.436	5.08824e-35	1.19794e-32
DYSF	3.88888	-0.109235	50.5846	1.1414e-12	3.09617e-11
TMCC2	3.82485	4.19812	224.266	1.0615e-50	6.02061e-48
MYL7	3.81615	0.430158	28.3824	9.95679e-08	1.33449e-06
ODF3L1	3.81166	0.427773	75.4589	3.73091e-18	1.83284e-16
FAM198B	3.79017	0.95229	55.2191	1.07818e-13	3.26542e-12
2018-09-05	3.78101	0.638131	82.4617	1.0774e-19	6.31165e-18
TPM1	3.74264	8.13697	375.514	1.17909e-83	3.67818e-80
VASN	3.72436	-0.339921	43.9943	3.29339e-11	7.48541e-10
C21orf7	3.66296	-1.02708	21.911	2.85599e-06	2.90677e-05
KCNT2	3.64864	1.03917	87.6796	7.69625e-21	5.16311e-19
IL11	3.63552	3.17636	246.133	1.8097e-55	1.41134e-52
ME3	3.62134	-0.162444	40.1933	2.30034e-10	4.70551e-09
ATP2C1	3.62121	4.60268	40.436	2.03163e-10	4.1902e-09
CTGF	3.62057	1.83607	76.9128	1.78672e-18	9.17475e-17
MYH15	3.60813	-0.345787	47.1143	6.69647e-12	1.6352e-10
LDLRAD4	3.59624	-1.2822	31.0449	2.52131e-08	3.79047e-07
MYOM3	3.56275	-0.271314	36.5091	1.51957e-09	2.76806e-08
LOC100131234	3.43969	-0.825326	33.596	6.78325e-09	1.11076e-07
DPYSL3	3.42874	3.78472	100.999	9.20103e-24	7.65403e-22
GNG2	3.37677	-0.831927	30.6638	3.06832e-08	4.5417e-07
PHLDB1	3.35961	1.70139	83.8096	5.44789e-20	3.284e-18
PRDM1	3.34312	1.31546	55.0828	1.1556e-13	3.47461e-12
AKAP12	3.32708	2.12623	76.4171	2.29659e-18	1.1602e-16
SLC7A8	3.32176	4.0082	91.7511	9.82935e-22	7.04888e-20
MMP13	3.31656	8.63333	248.132	6.63293e-56	5.91183e-53
CHADL	3.2787	-1.11434	28.9657	7.36702e-08	1.0124e-06
CUBN	3.26856	-0.329039	27.9819	1.22455e-07	1.61864e-06
FPR3	3.24766	-0.00681676	16.3264	5.33164e-05	0.000402242
SIRPA	3.23989	4.33075	104.749	1.38604e-24	1.28111e-22
FSTL3	3.23685	5.73541	184.152	6.01209e-42	2.2733e-39
OLFM2	3.23333	2.3653	133.36	7.54165e-31	1.27169e-28
MTMR9LP	3.23242	-0.25036	35.6261	2.39066e-09	4.22531e-08
CDH2	3.22827	5.41811	71.2593	3.13236e-17	1.38469e-15
LIPG	3.21932	7.27866	103.802	2.23533e-24	2.00665e-22
IVNS1ABP	3.20359	8.80594	182.483	1.39069e-41	5.10382e-39
PROKR2	3.20035	1.26608	27.2515	1.7864e-07	2.29564e-06
DSCAM	3.19777	-0.672894	36.5618	1.47903e-09	2.71401e-08
ADC	3.19245	-0.797825	30.7267	2.97048e-08	4.4021e-07
BASP1	3.18983	0.762834	27.628	1.47031e-07	1.9191e-06
CRYAB	3.18904	-0.543187	38.6724	5.01251e-10	9.8343e-09
KLK4	3.1679	0.481796	54.7726	1.35314e-13	4.04903e-12
CXorf27	3.16364	-1.20989	30.1899	3.91746e-08	5.68397e-07
TMEM63C	3.16026	0.352647	40.3855	2.08483e-10	4.28574e-09
TUBA1A	3.14359	3.84539	223.138	1.8705e-50	1.01479e-47
LGALS7B	3.14216	-0.973212	27.9181	1.26562e-07	1.66762e-06
PRR5L	3.13599	2.52993	105.855	7.93196e-25	7.63335e-23
EFR3B	3.13392	-0.42984	23.1582	1.49209e-06	1.61618e-05
COL5A1	3.12377	4.86182	70.1403	5.52336e-17	2.37657e-15
PRSS23	3.11343	5.6813	96.9379	7.1537e-23	5.51012e-21
KRTAP5.1	3.10832	-0.744116	19.8544	8.35688e-06	7.61703e-05
LINC00313	3.09419	0.509926	23.3103	1.37862e-06	1.50366e-05
MMP2	3.06355	8.87029	247.722	8.14925e-56	6.77909e-53
TNFRSF11B	3.06341	1.95508	76.709	1.98101e-18	1.00894e-16
ACTBL2	3.0583	0.52502	26.1265	3.1977e-07	3.9042e-06
FLJ35282	3.02822	1.07372	37.8675	7.57164e-10	1.43804e-08
ACAA2	3.0199	3.98527	110.606	7.21663e-26	7.76286e-24
WFDC5	3.0196	1.05551	45.0593	1.91162e-11	4.44193e-10
SEMA5B	2.983	0.765825	38.6317	5.11799e-10	1.00098e-08
HS3ST3A1	2.98138	-0.54647	38.7488	4.82012e-10	9.47173e-09
SFRP1	2.96039	2.24989	42.1781	8.33294e-11	1.80832e-09
MAF	2.94441	2.65618	51.2841	7.99193e-13	2.21607e-11
MATN3	2.94366	0.612224	52.6934	3.89908e-13	1.11589e-11
EYA1	2.94247	2.18745	62.2607	3.00867e-15	1.0788e-13
WNT11	2.94034	4.14608	105.584	9.09474e-25	8.59728e-23
NUAK1	2.93763	6.19142	185.973	2.40626e-42	9.3829e-40
ST8SIA1	2.93699	-0.478044	39.3061	3.62304e-10	7.22178e-09
SPOCK1	2.93604	6.66375	295.511	3.13133e-66	4.2492e-63
COL1A1	2.908	6.31798	146.02	1.28548e-33	2.71868e-31
RPS6KA2	2.90725	5.92587	236.991	1.78136e-53	1.16988e-50
SLC29A4	2.88229	-0.274973	31.6159	1.87888e-08	2.88018e-07
SERPINA3	2.8807	1.72423	35.3461	2.76021e-09	4.83734e-08
FST	2.87979	3.96276	56.2882	6.25895e-14	1.95737e-12
LMO1	2.87794	1.31352	77.2441	1.51085e-18	7.88803e-17
COL4A1	2.87633	5.1045	116.054	4.62527e-27	5.44472e-25
MMP1	2.87505	5.20658	80.333	3.16334e-19	1.76215e-17
WNT3	2.87335	3.49231	154.719	1.61257e-35	3.94542e-33
EDN1	2.87017	2.42932	93.4861	4.09067e-22	3.02032e-20
ENDOD1	2.85408	5.86593	232.883	1.40129e-52	8.3263e-50
SLITRK6	2.85391	3.23054	25.6106	4.17735e-07	5.0072e-06
WDR66	2.8271	2.80993	94.1863	2.87186e-22	2.14581e-20
KIAA1549L	2.82399	-0.765125	27.7685	1.36737e-07	1.79601e-06
SPHK1	2.79154	4.86729	175.019	5.92856e-40	1.99937e-37
AMIGO2	2.78111	6.09406	83.3304	6.94248e-20	4.14489e-18
TCF4	2.77759	4.45866	241.812	1.58359e-54	1.16235e-51
GYLTL1B	2.77321	3.84733	123.787	9.37827e-29	1.31485e-26
THBS1	2.76778	8.14001	33.9902	5.53907e-09	9.22784e-08
WNT4	2.74971	2.81849	126.576	2.29977e-29	3.41625e-27
PMEPA1	2.74793	8.57148	59.7128	1.0976e-14	3.71162e-13
E2F7	2.74041	3.11409	53.6031	2.45368e-13	7.1871e-12
EN1	2.73542	1.95734	65.7607	5.09127e-16	1.9915e-14
KRT16	2.732	4.14497	119.39	8.60429e-28	1.10685e-25
COL16A1	2.72556	4.88972	106.419	5.96681e-25	5.91413e-23
CD86	2.72449	5.83124	38.0481	6.90236e-10	1.32098e-08
EPHA3	2.72115	0.0995722	41.5849	1.12859e-10	2.40317e-09
ADAMTS7	2.71783	-0.304181	29.4231	5.81806e-08	8.19388e-07
VIPR1	2.71536	4.80945	203.125	4.34529e-46	2.0854e-43
LAMC2	2.67338	9.25801	324.35	1.63453e-72	2.91366e-69
ELMOD1	2.67177	-0.0233638	41.5339	1.15845e-10	2.44587e-09
SIK1	2.66762	6.40252	116.156	4.39337e-27	5.221e-25
MYL9	2.66545	5.77603	50.0574	1.49316e-12	3.98965e-11
TPST1	2.65075	4.08776	148.032	4.6684e-34	1.00435e-31
KHDRBS3	2.65064	3.63696	127.203	1.67737e-29	2.55246e-27
ADAM19	2.64264	4.19831	104.703	1.41888e-24	1.30183e-22
MARCKSL1	2.6297	4.25564	32.3509	1.287e-08	2.02512e-07
RASSF10	2.62788	-0.472527	31.3566	2.14724e-08	3.26348e-07
PDGFB	2.62607	2.71841	93.6105	3.84149e-22	2.85322e-20
BANK1	2.62446	0.339911	26.5528	2.56428e-07	3.19651e-06
COL27A1	2.61546	4.4573	127.299	1.59757e-29	2.46105e-27
LFNG	2.60115	6.14025	110.357	8.18466e-26	8.72891e-24
SLC38A5	2.59281	6.13067	125.059	4.94084e-29	7.08642e-27
SBK1	2.58775	1.39387	70.9656	3.63506e-17	1.59152e-15
DBN1	2.58492	5.51782	134.944	3.39573e-31	6.14086e-29
SOST	2.58119	-0.730294	23.4347	1.29228e-06	1.41448e-05
HTR1D	2.57356	3.61151	65.3795	6.17797e-16	2.38665e-14
RUNX1	2.56865	4.44081	111.539	4.50955e-26	4.93598e-24
HSF2BP	2.56659	4.16958	52.0554	5.3957e-13	1.51298e-11
SLCO2A1	2.56189	2.37677	50.4234	1.2391e-12	3.35391e-11
ABLIM3	2.5493	-0.828469	17.107	3.53312e-05	0.000279204
SDK1	2.54902	1.40938	41.5738	1.13504e-10	2.40971e-09
VWA5B2	2.53447	0.663798	32.3347	1.29777e-08	2.03693e-07
C17orf99	2.53069	2.03906	66.4371	3.61242e-16	1.45876e-14
DCBLD1	2.51785	3.546	83.114	7.74543e-20	4.58045e-18
IL13RA2	2.51104	-0.577155	22.0172	2.7022e-06	2.76831e-05
COL4A2	2.49611	7.58083	136.473	1.57205e-31	2.92776e-29
CALD1	2.49222	6.01263	77.45	1.36122e-18	7.1668e-17
MAMDC2	2.483	4.0962	157.512	3.95709e-36	1.02868e-33
HSD17B6	2.472	0.424469	24.1094	9.10168e-07	1.02872e-05
NLRP1	2.45941	3.42692	59.7521	1.07588e-14	3.64806e-13
NREP	2.45773	1.46851	40.1326	2.37301e-10	4.8383e-09
WNT5B	2.45704	2.32002	48.2716	3.71093e-12	9.29818e-11
TOX	2.43754	1.44118	49.3738	2.11547e-12	5.47653e-11
CYP26B1	2.43464	2.64942	63.6738	1.46827e-15	5.45269e-14
STMN1	2.42362	-0.0782917	25.3415	4.80266e-07	5.68034e-06
GLS	2.42272	7.47772	299.713	3.80487e-67	5.93465e-64
COL9A2	2.41923	3.29338	37.6073	8.65221e-10	1.62839e-08
SEMA7A	2.40668	4.31272	81.4691	1.78025e-19	1.01899e-17
SOX4	2.40526	5.91882	77.9579	1.05259e-18	5.71055e-17
KIF3C	2.3802	5.40681	157.236	4.54637e-36	1.13459e-33
KIFC3	2.37739	6.11243	166.054	5.38328e-38	1.59935e-35
ETV5	2.3716	2.40674	32.0123	1.53203e-08	2.38362e-07
LGALSL	2.35236	4.80707	82.717	9.46847e-20	5.573e-18
DZIP1L	2.3511	-0.856209	7.97387	0.00474574	0.0192077
DYNLT3	2.34661	7.47855	174.812	6.5792e-40	2.1604e-37
CCRN4L	2.34456	3.41021	50.6104	1.12646e-12	3.06898e-11
C3orf67	2.33743	0.303101	34.1348	5.14236e-09	8.62451e-08
MGAT5B	2.33129	-0.345296	25.3232	4.84837e-07	5.72897e-06
LBH	2.32594	4.50793	74.4672	6.16555e-18	2.87066e-16
KAL1	2.3202	6.83321	27.6232	1.474e-07	1.9219e-06
DDAH2	2.30945	1.09376	48.6571	3.04856e-12	7.73169e-11
IRX1	2.3071	0.952973	18.954	1.33905e-05	0.000116417
ETV4	2.29738	3.29384	71.5037	2.76737e-17	1.22887e-15
FGF1	2.28969	3.25988	106.163	6.792e-25	6.67328e-23
GJA1	2.28508	7.17414	105.85	7.95268e-25	7.63335e-23
TUBB3	2.27717	6.87633	125.545	3.86744e-29	5.61139e-27
POMT2	2.27383	5.07582	235.188	4.40583e-53	2.7488e-50
KRT17	2.26871	12.5549	82.052	1.32554e-19	7.69305e-18
PALLD	2.24972	0.0088224	22.5699	2.02634e-06	2.12834e-05
AQP1	2.23271	-0.194519	15.934	6.55906e-05	0.000484571
PDCD1LG2	2.2255	-0.6744	9.26617	0.00233426	0.0106109
SMTN	2.21087	3.28918	59.5322	1.20309e-14	4.01394e-13
MEX3A	2.2104	1.9235	41.1804	1.3881e-10	2.90129e-09
ZNF608	2.20722	0.149171	18.3341	1.85356e-05	0.000156487
PHEX	2.20506	0.0617432	35.0819	3.1613e-09	5.46353e-08
GPRC5B	2.18517	4.09909	41.0961	1.44928e-10	3.01906e-09
BAMBI	2.17664	3.41265	100.457	1.2097e-23	9.73847e-22
COL3A1	2.16605	0.907417	12.5307	0.00040033	0.00235295
FAM171A1	2.15675	-0.262328	16.7041	4.36873e-05	0.00033859
GSTM3	2.1514	2.97155	49.9053	1.61344e-12	4.27443e-11
SULF2	2.13942	5.03333	44.6482	2.35819e-11	5.45928e-10
TGFB2	2.13347	5.39058	16.2314	5.60582e-05	0.000420116
AQP10	2.12619	-0.019676	23.9951	9.65801e-07	1.0818e-05
PANX2	2.12197	-0.180604	16.5816	4.65998e-05	0.000358491
ACVR1C	2.12161	-1.05965	14.2753	0.000157926	0.00104606
LOC100132891	2.1089	-0.479384	19.806	8.5711e-06	7.80658e-05
FAM171A2	2.10666	2.21428	36.4338	1.57944e-09	2.86457e-08
MFSD2A	2.1041	2.84673	60.6093	6.96042e-15	2.40587e-13
NEXN	2.09681	1.70546	26.0716	3.28987e-07	4.01281e-06
FLNA	2.09662	10.4617	61.6231	4.15915e-15	1.47437e-13
COL4A6	2.08363	3.9873	67.4033	2.21278e-16	9.11257e-15
MOB3B	2.08121	5.07712	78.49	8.04032e-19	4.43925e-17
DMRTA1	2.07954	0.457841	18.3855	1.80423e-05	0.000152943
MMP12	2.07733	6.18086	81.99	1.36777e-19	7.90142e-18
NDRG4	2.07372	3.80364	34.0089	5.48614e-09	9.15189e-08
CDH13	2.07053	1.70292	35.2516	2.89751e-09	5.05666e-08
TNFRSF12A	2.06945	7.10956	91.6173	1.05168e-21	7.49877e-20
FABP5	2.06361	4.22916	32.0715	1.48603e-08	2.32074e-07
GADD45B	2.06354	4.93117	37.5856	8.74866e-10	1.64406e-08
LIMD2	2.05562	2.55888	42.0065	9.09715e-11	1.95714e-09
PLEKHO1	2.05339	-0.393634	14.1649	0.000167462	0.00109856
SLC1A4	2.05239	6.77788	137.414	9.78832e-32	1.87906e-29
PTGFRN	2.04456	7.52603	106.418	5.97195e-25	5.91413e-23
NUPR1	2.03895	4.36065	84.4815	3.87828e-20	2.41966e-18
SOX6	2.03293	1.19077	11.1802	0.000826746	0.00438985
EGLN3	2.02745	2.77044	51.7802	6.20738e-13	1.73279e-11
LOC728392	2.02657	0.170626	14.6028	0.000132714	0.000897078
PPAP2B	2.02283	5.33238	159.646	1.35184e-36	3.83371e-34
LTBP2	2.0171	3.78932	78.1409	9.59469e-19	5.27412e-17
ARL15	2.01695	5.07204	77.08	1.64175e-18	8.46521e-17
FGFRL1	1.99429	-0.510986	12.8886	0.000330589	0.00199235
FAM189A2	1.98752	1.0487	31.0861	2.46828e-08	3.71523e-07
SLC6A15	1.9865	1.03218	47.7627	4.81049e-12	1.19811e-10
ARL4C	1.98257	4.47572	75.9185	2.95624e-18	1.46381e-16
CDKN2B	1.98125	8.91265	52.5256	4.24682e-13	1.21263e-11
DHX30	1.98002	-0.450897	13.3759	0.000254872	0.00158145
ZBTB46	1.97424	0.0171328	22.7041	1.88964e-06	2.00161e-05
STARD9	1.9647	0.4879	18.2092	1.97918e-05	0.000165969
LMX1B	1.95589	1.25143	14.2046	0.000163972	0.00107971
LOC283299	1.95161	0.305165	19.4491	1.03314e-05	9.20822e-05
LOC283070	1.95128	2.14414	46.0936	1.12738e-11	2.67951e-10
FGF22	1.95059	-0.675216	13.3762	0.000254832	0.00158145
POMGNT1	1.95043	4.55007	69.1091	9.31622e-17	3.90093e-15
COL18A1	1.93934	4.53007	55.6904	8.48317e-14	2.61365e-12
B4GALNT1	1.93914	-0.0391414	10.5872	0.00113875	0.00577849
MAP2	1.93588	1.54875	27.3399	1.70655e-07	2.20211e-06
SOX9	1.93235	6.23022	99.2904	2.18057e-23	1.7221e-21
LTBP1	1.92722	1.26812	43.7731	3.68735e-11	8.3202e-10
IRS1	1.92447	5.40517	134.766	3.71521e-31	6.62262e-29
GPC2	1.9243	1.42569	23.0724	1.56012e-06	1.67821e-05
SPOCD1	1.92364	1.61684	15.8883	6.71942e-05	0.000495245
NTN3	1.91807	-0.457025	16.9159	3.90725e-05	0.000306248
GAS1	1.91776	0.937914	26.8974	2.14545e-07	2.70413e-06
CLDN22	1.91743	-0.0205575	8.87362	0.00289322	0.0126892
FZD8	1.9171	1.35782	25.209	5.14405e-07	6.06687e-06
SERTAD4	1.90786	4.03378	60.8393	6.19293e-15	2.15252e-13
BMF	1.90305	6.50004	31.6611	1.83558e-08	2.82421e-07
TTYH3	1.9021	5.92975	85.1339	2.78825e-20	1.77509e-18
ITGAV	1.90071	7.92702	157.679	3.63778e-36	9.65792e-34
IER3	1.8984	6.89572	28.3482	1.01341e-07	1.35534e-06
NES	1.89626	2.7629	33.1516	8.52462e-09	1.36723e-07
CXCR7	1.88266	3.91451	31.1616	2.37419e-08	3.57791e-07
HTR7	1.87624	1.91587	19.6361	9.36843e-06	8.42214e-05
SULT1E1	1.87553	1.38373	13.9624	0.000186502	0.00120454
TRIML2	1.875	0.934959	18.9268	1.3583e-05	0.000117946
PROX1	1.87172	1.07269	33.6903	6.46224e-09	1.0596e-07
NDRG1	1.86703	8.26803	68.642	1.18063e-16	4.92704e-15
ACTB	1.86703	12.3024	90.3548	1.99057e-21	1.39542e-19
NCS1	1.86357	6.79049	103.968	2.05572e-24	1.85878e-22
PDLIM7	1.85132	7.31176	101.336	7.76386e-24	6.50184e-22
CCDC3	1.84779	2.63252	8.55182	0.00345177	0.01468
HEG1	1.84576	6.8541	108.417	2.17759e-25	2.22721e-23
FURIN	1.84547	6.80257	109.843	1.06046e-25	1.11197e-23
PROC	1.8434	3.9629	37.3729	9.7569e-10	1.82529e-08
STK38L	1.84081	4.7902	90.9366	1.4835e-21	1.04583e-19
PPFIA4	1.84041	0.471027	23.2511	1.42169e-06	1.54798e-05
GALNTL4	1.8403	4.99083	114.854	8.47062e-27	9.7867e-25
LOC401109	1.83698	0.659057	22.5403	2.05779e-06	2.15593e-05
MFSD12	1.83391	1.05502	20.118	7.28081e-06	6.71471e-05
SLC2A12	1.83148	2.86178	19.1091	1.23454e-05	0.000108331
PPP1R3B	1.82662	4.40034	72.0948	2.05104e-17	9.20607e-16
GPR75	1.82523	-0.24719	7.23915	0.00713309	0.0271114
FLRT3	1.82144	2.41509	49.575	1.90927e-12	4.99453e-11
CDKN1A	1.81858	8.92128	65.2716	6.5254e-16	2.50535e-14
PLEKHG1	1.81706	4.1093	124.963	5.184e-29	7.35067e-27
FAM214B	1.81369	1.97926	46.4753	9.27817e-12	2.22213e-10
HEY1	1.81331	0.591388	20.7352	5.27388e-06	4.97787e-05
ABHD3	1.81098	6.60682	158.041	3.03226e-36	8.22535e-34
C2CD4C	1.80523	0.582496	17.353	3.10415e-05	0.000249411
ACTN1	1.80214	8.60959	66.031	4.43885e-16	1.76395e-14
YPEL1	1.78688	0.847466	16.8383	4.07039e-05	0.000317638
DFNA5	1.7865	4.86519	73.1558	1.19808e-17	5.47605e-16
BAI2	1.78565	-0.611559	8.87301	0.00289417	0.0126892
PRTFDC1	1.78491	0.00163872	19.5162	9.97483e-06	8.90951e-05
CYR61	1.7844	5.14945	26.3962	2.78082e-07	3.44237e-06
TMSB4X	1.78387	11.7972	50.0772	1.47811e-12	3.9579e-11
ITGB6	1.77409	6.66187	50.1261	1.44179e-12	3.86895e-11
TMC7	1.76813	4.3251	70.8861	3.78462e-17	1.64545e-15
SYT1	1.76514	-0.976108	5.94927	0.0147234	0.0491488
PGF	1.76191	-0.236083	13.0601	0.00030165	0.0018352
DMBX1	1.76167	1.05824	12.054	0.000516825	0.00294338
FZD10	1.75917	0.841142	19.3641	1.08016e-05	9.60673e-05
HSPB3	1.75687	2.91474	13.8623	0.000196707	0.00126196
PTPRK	1.75555	7.69416	203.779	3.12789e-46	1.56119e-43
PTHLH	1.74902	5.35064	57.284	3.77206e-14	1.21309e-12
PLEK2	1.74832	3.63516	46.4879	9.21864e-12	2.21212e-10
GADD45G	1.73987	1.23602	25.5346	4.34517e-07	5.17852e-06
OSBPL10	1.73578	5.11407	74.999	4.7096e-18	2.27777e-16
MEGF9	1.72909	6.44073	105.687	8.63411e-25	8.22416e-23
TEAD2	1.72489	3.07296	66.5733	3.37122e-16	1.37023e-14
LGMN	1.72358	6.90104	109.947	1.00654e-25	1.06438e-23
KRBA1	1.72167	3.37624	56.835	4.73963e-14	1.50486e-12
CORO6	1.7104	4.42966	36.4347	1.57871e-09	2.86457e-08
ITGA2	1.71034	8.2594	133.905	5.73218e-31	9.79811e-29
CD151	1.70948	9.38014	111.129	5.543e-26	6.01439e-24
RAI14	1.70304	1.86619	17.7945	2.4609e-05	0.000202144
MMP11	1.70274	1.2648	20.1792	7.05148e-06	6.53217e-05
DLX2	1.70069	4.47192	77.6793	1.21205e-18	6.40848e-17
SMAD7	1.69894	5.824	83.2211	7.33696e-20	4.35955e-18
ANTXR2	1.69879	3.54853	57.2418	3.85396e-14	1.23624e-12
FAM210B	1.69351	7.77594	74.5233	5.99275e-18	2.80066e-16
DNAJB5	1.69154	-0.613666	9.56812	0.00197985	0.00923536
TP53INP2	1.69038	5.36014	46.1572	1.09135e-11	2.60381e-10
SRPX	1.68854	0.945693	10.1838	0.00141683	0.00695212
ZBED1	1.68324	0.667146	14.8333	0.000117444	0.000806532
SH3PXD2B	1.68013	4.94426	77.9322	1.06637e-18	5.75659e-17
FARP1	1.67155	-0.706182	9.85379	0.00169482	0.00811201
HSPB1	1.66801	11.4722	94.5655	2.37115e-22	1.78236e-20
TRIM47	1.66401	3.9327	57.118	4.10429e-14	1.3098e-12
HERC3	1.66369	3.8911	37.7454	8.06065e-10	1.52395e-08
CBX2	1.66357	4.1073	47.0349	6.97331e-12	1.69616e-10
DYRK2	1.663	3.63885	54.9871	1.21325e-13	3.63918e-12
ACTG1	1.6603	13.0111	100.697	1.07163e-23	8.7972e-22
GSTM2	1.65805	0.208855	12.3627	0.00043799	0.0025349
ITGA5	1.65518	4.68318	37.9353	7.31297e-10	1.39102e-08
FHL2	1.64906	6.34273	127.32	1.58095e-29	2.46105e-27
MEIS3	1.64898	1.38061	14.4221	0.000146078	0.000975259
ATP6V0D2	1.64748	0.58763	24.1726	8.80785e-07	9.9913e-06
C1orf106	1.64626	6.9691	100.642	1.10194e-23	8.98696e-22
ATP8B3	1.64459	1.23701	13.4933	0.000239418	0.00149822
ULK1	1.63952	5.29224	92.2432	7.66514e-22	5.52865e-20
BPGM	1.63406	3.5567	41.1419	1.41568e-10	2.95399e-09
C11orf95	1.63244	0.941437	13.4866	0.000240278	0.00150134
DFNB31	1.62869	3.75725	37.2386	1.04525e-09	1.94666e-08
SAMD11	1.62846	2.88086	33.4316	7.38142e-09	1.19617e-07
CYBASC3	1.62845	5.68358	105.907	7.72777e-25	7.53337e-23
MICAL3	1.62249	5.19299	92.6946	6.10207e-22	4.42684e-20
TMEM158	1.61974	3.74897	27.2865	1.75429e-07	2.26137e-06
HMGB3	1.61813	6.59339	82.2644	1.19046e-19	6.94136e-18
ADRA1B	1.61701	0.0422561	15.3054	9.14571e-05	0.00064841
GALNT1	1.61443	6.73372	113.969	1.3233e-26	1.5011e-24
CAMK1D	1.60999	2.25143	40.0796	2.4382e-10	4.96312e-09
GPR161	1.60774	4.03527	49.3771	2.11194e-12	5.47653e-11
SLC29A1	1.60366	5.65621	28.2516	1.06527e-07	1.41861e-06
ZNF532	1.59687	6.49453	105.493	9.52132e-25	8.8662e-23
ZNF682	1.59483	-0.204559	8.48282	0.00358515	0.0151544
RUNDC3A	1.59273	-0.277852	13.5872	0.000227727	0.00143297
COL5A3	1.59093	-0.377918	11.302	0.000774233	0.00415343
PDZK1	1.58399	3.37198	24.9606	5.85148e-07	6.81744e-06
ITGA4	1.58189	6.20362	49.4223	2.06386e-12	5.37639e-11
MICALL2	1.57887	3.8118	42.0671	8.8194e-11	1.90725e-09
CYP24A1	1.56801	4.24169	41.086	1.4568e-10	3.02461e-09
FZD1	1.56613	4.91674	56.6422	5.22771e-14	1.65562e-12
C6orf141	1.56571	3.735	19.3471	1.08982e-05	9.67883e-05
SNCA	1.56515	5.22318	102.65	3.9987e-24	3.51378e-22
PCYT1B	1.56456	1.24811	17.2615	3.25721e-05	0.000260035
NINL	1.55812	1.4937	28.2696	1.05542e-07	1.407e-06
PORCN	1.55786	7.50501	62.8377	2.24464e-15	8.21366e-14
PRKCA	1.55709	3.81871	50.1351	1.43517e-12	3.85949e-11
TMEM132A	1.55666	6.89126	89.9974	2.38473e-21	1.65315e-19
LPAR5	1.55582	0.782768	22.2287	2.42034e-06	2.49389e-05
TFEB	1.55496	3.737	43.1068	5.18323e-11	1.15493e-09
PCDHB11	1.5535	-0.232011	11.6121	0.000655256	0.00360506
SLC24A3	1.55238	-0.86108	10.888	0.000967912	0.00504284
ADAMTS5	1.54797	1.03875	15.3679	8.84796e-05	0.000629446
HLA.DOB	1.54366	-0.208504	12.5244	0.000401663	0.00235856
GPR115	1.54297	2.91997	38.7796	4.74454e-10	9.33792e-09
ARNTL	1.54043	3.49463	8.33444	0.00389004	0.0162504
NUAK2	1.54012	3.84013	34.4482	4.37749e-09	7.41145e-08
AHNAK2	1.53797	8.32249	65.0505	7.30023e-16	2.7857e-14
HSPA12A	1.53656	3.00269	31.3164	2.19225e-08	3.32381e-07
FOXD1	1.53448	3.94106	62.2491	3.02643e-15	1.08206e-13
KCTD11	1.5329	6.5781	64.4382	9.96074e-16	3.74368e-14
MFGE8	1.5326	5.39636	51.8109	6.11131e-13	1.7098e-11
UNC13D	1.53067	0.322247	6.98337	0.00822704	0.0305527
PAQR4	1.52473	3.92065	19.7866	8.65856e-06	7.87411e-05
SFN	1.52409	9.01271	49.3747	2.11455e-12	5.47653e-11
TPM4	1.52201	8.4152	74.9218	4.89726e-18	2.35031e-16
FAM131B	1.52183	0.292815	8.85819	0.00291777	0.0127702
PPAP2A	1.51987	5.4712	89.7294	2.73073e-21	1.88254e-19
FZD7	1.51269	4.81098	74.8245	5.14486e-18	2.43173e-16
HOXD9	1.51082	1.28085	14.6455	0.000129745	0.000882268
RNF152	1.50949	5.70128	108.436	2.15717e-25	2.22456e-23
SKIL	1.50476	7.13043	65.884	4.78269e-16	1.8826e-14
TMEM98	1.50422	1.18212	18.1857	2.00373e-05	0.000167465
SLC45A3	1.50189	1.3284	20.943	4.73155e-06	4.53458e-05
COL7A1	1.50102	6.48622	47.6658	5.05421e-12	1.2563e-10
USB1	1.49741	5.99041	55.3257	1.02124e-13	3.11566e-12
MMD	1.49518	2.16793	16.5385	4.76729e-05	0.000365672
TUBA4A	1.49329	7.19181	29.0474	7.0628e-08	9.77047e-07
TMC8	1.49277	-0.173582	10.5419	0.00116699	0.00590261
ADCY1	1.49218	-0.303686	7.46855	0.0062786	0.0243835
CMTM3	1.4921	3.90004	62.6494	2.46983e-15	9.01126e-14
SACS	1.49171	2.30379	21.2704	3.98846e-06	3.90951e-05
TYRO3	1.48526	4.73198	52.2252	4.94882e-13	1.40344e-11
PIEZO1	1.485	6.91937	91.2688	1.25425e-21	8.89236e-20
PCDHGC3	1.48189	4.16257	33.0211	9.11658e-09	1.46029e-07
DSEL	1.48045	2.11566	26.2263	3.03662e-07	3.7331e-06
PCDHB13	1.47974	1.60032	15.4048	8.6768e-05	0.000619035
GALNT2	1.47845	8.25063	123.588	1.037e-28	1.43774e-26
LRIG3	1.47751	5.54757	71.9961	2.15625e-17	9.64363e-16
SLC22A3	1.47745	1.68491	25.0877	5.47817e-07	6.40043e-06
GFOD1	1.47728	3.70062	35.3682	2.72913e-09	4.78961e-08
CHST11	1.47551	4.36227	53.4914	2.59731e-13	7.58997e-12
SNAI2	1.47525	7.49731	23.4356	1.29165e-06	1.41448e-05
TBC1D16	1.47172	2.00489	19.9524	7.93927e-06	7.27893e-05
ENO2	1.46878	2.51271	17.7628	2.50233e-05	0.000205017
MICAL1	1.4683	4.04004	55.5869	8.94189e-14	2.74145e-12
MTMR11	1.46426	5.5581	33.8487	5.95685e-09	9.83195e-08
THSD1	1.46065	1.1398	26.74	2.32752e-07	2.91594e-06
TSHZ3	1.45501	1.06603	16.6366	4.52679e-05	0.000349106
CKB	1.4529	4.09649	37.244	1.04235e-09	1.94416e-08
FERMT2	1.4502	2.91419	38.236	6.26862e-10	1.20896e-08
PDE7A	1.44895	5.36842	72.6388	1.5569e-17	7.09017e-16
PTGER4	1.43693	0.958813	8.98669	0.00271953	0.0120462
LPCAT2	1.43339	8.23188	92.8241	5.71538e-22	4.19509e-20
SALL4	1.43214	3.72358	24.5079	7.40075e-07	8.47216e-06
COL12A1	1.43103	5.92327	48.8674	2.73863e-12	7.03141e-11
TXNDC17	1.42942	6.61447	76.6413	2.05008e-18	1.03987e-16
CYP27C1	1.42633	4.40516	76.0696	2.73839e-18	1.36678e-16
CXorf57	1.42462	0.723521	10.7542	0.00104041	0.00535793
ZNF860	1.42349	2.05391	33.4872	7.17337e-09	1.167e-07
DLX5	1.42292	2.16338	31.6927	1.80597e-08	2.78209e-07
SLC2A3	1.42102	-0.227904	9.88495	0.00166636	0.00799109
TMEM88	1.42092	-0.0808008	11.4182	0.00072727	0.0039288
CERCAM	1.41984	3.56728	33.9485	5.65893e-09	9.40242e-08
RASSF9	1.41893	0.88242	15.5472	8.04723e-05	0.000580089
SMIM3	1.41844	3.46242	30.8738	2.7536e-08	4.10017e-07
CCM2	1.41712	5.5804	48.8437	2.77201e-12	7.1025e-11
EBP	1.41426	7.99526	81.7915	1.51231e-19	8.69614e-18
KCTD7	1.413	2.04172	14.3061	0.000155363	0.00103118
WNT7A	1.40739	4.10394	51.1103	8.73186e-13	2.39992e-11
ITGA1	1.40447	2.02745	9.14438	0.00249483	0.0112466
ZC3H10	1.39975	0.468771	9.40219	0.00216726	0.00996795
UBASH3B	1.39928	4.85183	48.7647	2.8859e-12	7.36406e-11
LOXL2	1.39321	5.05119	22.0006	2.72559e-06	2.78998e-05
LYPD1	1.391	5.26388	46.6707	8.39754e-12	2.02287e-10
SYNGR2	1.38843	8.10526	122.824	1.52402e-28	2.08975e-26
FAM89B	1.38447	5.68462	64.5607	9.36062e-16	3.52875e-14
KLHL25	1.38445	1.90571	13.1295	0.000290675	0.00177535
TRIM36	1.38427	0.351738	6.90259	0.00860711	0.0316813
SORL1	1.38367	7.53317	57.3678	3.61476e-14	1.1655e-12
AREG	1.38356	2.01212	9.87022	0.00167975	0.00804604
GPR124	1.38195	-0.347546	9.871	0.00167904	0.00804571
ADM	1.38154	7.12552	66.3498	3.77601e-16	1.51991e-14
REEP1	1.38029	0.573062	15.1476	9.94254e-05	0.000696592
NF1P2	1.37625	-0.122913	6.17183	0.01298	0.0443133
MTSS1	1.37548	1.22199	21.9184	2.8449e-06	2.89785e-05
ONECUT3	1.37363	0.832099	13.2992	0.000265522	0.00163838
MYADM	1.36692	5.66476	31.2057	2.32086e-08	3.50177e-07
BICC1	1.36564	1.46198	18.3983	1.79222e-05	0.000152132
NDUFA4L2	1.36253	-0.0674325	6.91456	0.00854966	0.0315349
MRC2	1.35628	5.1155	35.0214	3.26103e-09	5.6281e-08
LMCD1	1.35496	0.650164	10.7903	0.00102036	0.00527205
SYNC	1.35439	0.99446	22.4199	2.19093e-06	2.2782e-05
CKAP4	1.35268	6.00566	55.4125	9.77124e-14	2.98837e-12
EGR3	1.35162	1.57352	18.0613	2.13907e-05	0.00017818
SEMA3C	1.34825	6.83321	64.93	7.7607e-16	2.95238e-14
NEDD9	1.34696	6.32268	41.3323	1.28426e-10	2.69329e-09
PAG1	1.34375	1.4805	18.5162	1.68464e-05	0.000143684
STK17B	1.34344	3.65991	41.6231	1.1068e-10	2.36889e-09
DUSP6	1.34171	5.9474	11.3702	0.000746316	0.00401095
ORAI2	1.34101	2.30186	24.5865	7.10478e-07	8.15366e-06
TANC2	1.33606	4.3221	66.4457	3.59664e-16	1.45711e-14
AMIGO3	1.33487	2.72655	19.6156	9.46923e-06	8.50051e-05
PNMA1	1.33307	4.03419	64.049	1.21363e-15	4.53402e-14
BLOC1S2	1.32847	4.73681	49.7618	1.73589e-12	4.57937e-11
ATP9A	1.32674	6.88466	61.6894	4.02146e-15	1.42962e-13
SLC7A1	1.32212	8.63061	88.417	5.30144e-21	3.59519e-19
INPP4B	1.31948	5.39836	69.7325	6.79182e-17	2.89243e-15
GPR153	1.31836	4.50585	34.1573	5.08328e-09	8.54841e-08
FUNDC2	1.31643	5.67416	40.0397	2.48855e-10	5.04093e-09
HAPLN3	1.31614	2.19688	14.3281	0.000153558	0.00102137
ST3GAL2	1.3149	3.1969	23.9867	9.70033e-07	1.08459e-05
LAMB1	1.31466	6.32856	31.8229	1.68889e-08	2.6114e-07
FAM212A	1.31278	2.29991	17.1942	3.37469e-05	0.000268383
LAMB3	1.30744	10.0996	59.6198	1.15069e-14	3.85976e-13
NUDT11	1.30706	-0.222296	6.08382	0.0136426	0.0461712
CHST15	1.30282	4.78572	41.5475	1.15044e-10	2.43309e-09
CTSL2	1.30094	3.56734	35.2985	2.82844e-09	4.94303e-08
TMSB10	1.29912	10.1127	59.6127	1.15485e-14	3.86333e-13
RHOD	1.29451	7.38437	92.7496	5.93484e-22	4.3307e-20
C11orf75	1.29141	0.00598836	6.44282	0.0111401	0.0391071
FAM83G	1.28927	6.09752	62.2726	2.99052e-15	1.07641e-13
FAM57A	1.2887	5.21161	33.5659	6.88895e-09	1.12514e-07
SLC39A14	1.28794	5.79174	63.5591	1.55625e-15	5.76227e-14
MAP4K4	1.28056	3.79799	43.0879	5.23347e-11	1.16405e-09
ZSWIM4	1.2787	3.83029	32.6743	1.08969e-08	1.73212e-07
SLC4A3	1.27789	3.88054	34.5436	4.16812e-09	7.08581e-08
GABRE	1.27296	6.28611	9.599	0.00194684	0.00909155
MAP1B	1.27111	3.02168	19.7212	8.96008e-06	8.09814e-05
PLTP	1.27061	6.76733	39.195	3.83517e-10	7.59608e-09
SGK223	1.26976	4.35272	23.1057	1.53335e-06	1.65225e-05
HOXD10	1.26954	3.32999	29.516	5.54556e-08	7.83664e-07
GOLGA7B	1.26936	0.647256	7.81446	0.00518298	0.0207486
LCP1	1.26896	1.85837	10.6312	0.00111197	0.00566101
KCNN4	1.26612	5.04825	43.8535	3.53906e-11	8.00007e-10
PCDHGB3	1.26329	0.940646	16.2536	5.54029e-05	0.000416206
LOC100506305	1.26236	-0.0401301	9.96674	0.00159394	0.00769573
MAP3K14.AS1	1.25713	2.82927	29.614	5.27228e-08	7.48435e-07
IGF1R	1.25685	8.63647	75.1515	4.35947e-18	2.11663e-16
FOSL1	1.25524	3.02909	6.1771	0.0129415	0.044199
OAT	1.25397	7.3945	62.4556	2.72515e-15	9.88499e-14
IRGQ	1.25375	2.83748	15.2987	9.17811e-05	0.000649968
GLI1	1.25293	-0.172236	11.37	0.000746387	0.00401095
CLTB	1.2515	7.12928	63.0293	2.03658e-15	7.47423e-14
CACFD1	1.24672	3.75793	29.8328	4.70962e-08	6.73929e-07
DCAKD	1.24577	3.33562	26.945	2.09326e-07	2.65175e-06
KLF2	1.24108	0.0116027	6.62211	0.0100721	0.0359906
SEMA3B	1.24034	1.15139	9.31895	0.00226796	0.0103682
ZCCHC11	1.23889	5.46671	55.1339	1.12592e-13	3.40175e-12
ZDHHC14	1.23747	2.62224	27.6573	1.44823e-07	1.89622e-06
WIPI1	1.23126	2.63965	21.5022	3.53418e-06	3.50552e-05
TUBB2A	1.23077	3.58855	17.6326	2.6796e-05	0.000217825
ABCB6	1.22802	5.50506	39.6422	3.05015e-10	6.13868e-09
ATP1B1	1.22604	7.03821	78.0746	9.92194e-19	5.43009e-17
FLJ39051	1.22251	3.72417	27.2396	1.79739e-07	2.30739e-06
ANXA3	1.22088	5.69182	17.3677	3.08013e-05	0.000247641
DAPK3	1.21729	6.29743	72.1471	1.99743e-17	8.9978e-16
TBC1D19	1.21484	2.15916	25.1636	5.26682e-07	6.17664e-06
BHLHE40	1.21439	8.2769	52.1568	5.12413e-13	1.44332e-11
GPER	1.21259	-0.303596	6.70806	0.00959783	0.0345547
FZR1	1.21053	4.90188	57.0425	4.26496e-14	1.35761e-12
PTRH2	1.20926	0.126505	6.32954	0.0118743	0.0412724
DSC2	1.20769	7.70381	64.8576	8.05099e-16	3.0535e-14
GPR56	1.20442	9.19376	52.8438	3.61164e-13	1.03839e-11
PLAUR	1.20375	4.26798	34.4985	4.26576e-09	7.24193e-08
VAV2	1.20339	7.51879	53.0058	3.32569e-13	9.62829e-12
MGC45800	1.20332	2.07148	14.6131	0.000131993	0.000893654
MCOLN1	1.20204	4.75854	61.1842	5.19774e-15	1.83213e-13
XYLT1	1.20201	3.12041	18.0423	2.16054e-05	0.000179728
ALKBH6	1.20117	2.66234	15.5768	7.92202e-05	0.000572054
RCOR2	1.2005	1.07908	13.9269	0.000190059	0.00122435
MDGA1	1.19879	3.97562	19.1188	1.22826e-05	0.000107855
LRP12	1.19859	1.19515	11.2616	0.000791269	0.0042339
FSCN2	1.19847	1.03626	10.4501	0.00122645	0.00615902
PLSCR3	1.19166	7.04243	65.2557	6.5782e-16	2.51788e-14
MSANTD3	1.19054	5.56518	55.6138	8.82026e-14	2.71082e-12
ELL2	1.19054	7.21816	42.3942	7.46113e-11	1.63047e-09
HOMER2	1.1888	3.70056	32.8521	9.94419e-09	1.58675e-07
LARGE	1.1873	1.58446	14.0552	0.00017752	0.00115249
GSTM4	1.18495	3.55237	30.4166	3.48534e-08	5.12251e-07
STON2	1.18401	4.97071	33.1871	8.3702e-09	1.34419e-07
JAG1	1.1831	8.2123	44.0853	3.14366e-11	7.17122e-10
BMPR2	1.18299	7.85149	73.2644	1.13397e-17	5.20209e-16
KIF21A	1.18252	4.1014	26.1948	3.08655e-07	3.79075e-06
DLX1	1.18033	3.50814	34.8417	3.57635e-09	6.12991e-08
FAM78A	1.17968	0.665431	8.03271	0.004594	0.0186905
TENM3	1.17929	3.13125	19.8566	8.3472e-06	7.61377e-05
WDR91	1.1765	3.28929	16.9398	3.85846e-05	0.000303275
EEPD1	1.17221	3.67185	16.4647	4.95639e-05	0.000378262
NDST1	1.16804	7.79376	56.4519	5.75896e-14	1.81008e-12
PIK3C2G	1.16686	2.2819	21.7917	3.03917e-06	3.07067e-05
TMEM86A	1.16353	1.5916	13.3617	0.000256811	0.00159111
GTF2I	1.16043	6.36777	87.0745	1.04508e-20	6.89973e-19
CCDC87	1.15864	0.510895	8.71375	0.00315818	0.0136355
C6orf223	1.15785	1.57916	10.7233	0.00105796	0.00542593
CADM4	1.15767	3.25036	16.9637	3.81023e-05	0.000300152
SDF2L1	1.15711	2.21021	9.41553	0.00215155	0.00992131
SLC35F2	1.15386	5.06192	17.2498	3.27735e-05	0.000261475
POLE4	1.15385	3.7158	22.7259	1.86833e-06	1.9824e-05
OXCT1	1.14865	2.02349	13.9532	0.000187423	0.00120861
NXPE3	1.14748	3.05476	15.5437	8.06181e-05	0.000580469
MAGI3	1.14722	4.08456	35.7162	2.28257e-09	4.04573e-08
GPSM1	1.14703	1.51713	16.4109	5.09905e-05	0.00038749
NT5DC2	1.14623	4.85328	25.5113	4.39788e-07	5.23633e-06
MARCKS	1.14545	8.2204	49.779	1.72073e-12	4.549e-11
PEX13	1.14459	7.52948	58.2929	2.25858e-14	7.397e-13
RASL11B	1.14402	-0.401383	6.86431	0.00879342	0.0322553
ODC1	1.14213	4.48163	18.8553	1.41022e-05	0.000121692
SPECC1	1.14061	7.31264	38.4894	5.50517e-10	1.07334e-08
EDIL3	1.13938	6.74652	58.7492	1.79105e-14	5.89677e-13
CFL1	1.13879	10.3974	30.9714	2.61865e-08	3.92264e-07
SNX33	1.13707	6.57819	49.6757	1.81376e-12	4.76465e-11
LARP6	1.13561	2.81335	18.2039	1.98467e-05	0.000166318
CSRNP2	1.13529	2.71712	22.5263	2.07286e-06	2.1699e-05
MAFB	1.13121	1.45926	12.2768	0.000458631	0.00263967
CEACAM19	1.131	2.98749	20.5381	5.84554e-06	5.48426e-05
FNDC3B	1.12924	7.90907	69.6848	6.95787e-17	2.93312e-15
HIPK2	1.12659	4.24731	44.3111	2.80125e-11	6.42536e-10
RTN2	1.1248	3.13563	19.2915	1.12206e-05	9.92979e-05
SRC	1.12391	5.55618	59.6703	1.12159e-14	3.77868e-13
PDXK	1.12152	7.07766	85.3005	2.563e-20	1.64433e-18
PCDHB10	1.12103	1.47931	9.46384	0.00209562	0.00970284
HYOU1	1.12004	7.15249	28.4377	9.67634e-08	1.29969e-06
MEX3D	1.11752	-0.0344591	6.55547	0.0104562	0.0371189
PCDHGA11	1.11642	3.98436	29.2841	6.25064e-08	8.74389e-07
CLCF1	1.11592	3.40142	23.6974	1.12736e-06	1.24378e-05
LRRC8C	1.11465	5.00411	51.1185	8.69557e-13	2.39992e-11
FZD2	1.11423	4.36645	24.0067	9.59998e-07	1.07724e-05
PLAC2	1.11275	4.85283	25.1872	5.20265e-07	6.11863e-06
GPNMB	1.10942	12.6758	14.4619	0.000143025	0.000956927
PGBD1	1.10813	0.713335	10.2548	0.00136328	0.00671048
C9orf53	1.10531	0.898389	6.86013	0.00881403	0.032319
CITED4	1.10386	4.37752	23.1125	1.52791e-06	1.64782e-05
SGCE	1.10323	0.77328	6.36144	0.0116627	0.0406728
SLC38A7	1.10092	4.90192	16.1237	5.93356e-05	0.000442552
CTNNB1	1.10065	8.6326	62.4014	2.80117e-15	1.01313e-13
VMP1	1.10047	7.66889	22.5535	2.04373e-06	2.143e-05
CCPG1	1.0955	2.19839	17.6828	2.60982e-05	0.000212846
MLF1IP	1.09444	3.16384	11.8336	0.000581715	0.00325354
FRMD5	1.09425	4.32055	42.8945	5.77714e-11	1.27814e-09
TMEM154	1.09407	5.22949	32.383	1.26591e-08	1.99741e-07
HOMER3	1.09061	7.79138	39.9117	2.65705e-10	5.36483e-09
TUBB	1.09034	9.18709	14.2916	0.000156566	0.00103861
TBPL1	1.08924	4.95539	45.145	1.82972e-11	4.27552e-10
CAPN5	1.08733	1.00965	10.6721	0.00108762	0.00555062
HN1	1.08667	6.46913	40.2139	2.27619e-10	4.66375e-09
ZBTB8A	1.08464	4.81799	43.9442	3.37874e-11	7.65153e-10
PDZD8	1.08395	7.03934	59.1838	1.43608e-14	4.75317e-13
PACS1	1.08333	6.70305	75.3562	3.93005e-18	1.91559e-16
CD3EAP	1.08215	4.56138	23.9434	9.92107e-07	1.1063e-05
SEMA6C	1.08207	1.82452	6.62528	0.0100541	0.0359471
KLF11	1.08184	2.37583	24.8685	6.13769e-07	7.09787e-06
FANK1	1.08181	3.47634	12.7649	0.000353178	0.00210859
P4HA2	1.07928	6.32965	71.1153	3.36951e-17	1.48045e-15
MIR181A2HG	1.07898	0.372921	8.06951	0.00450164	0.0184048
CLSTN1	1.07849	8.98719	55.7033	8.42787e-14	2.61239e-12
CGB7	1.0783	2.7686	19.3603	1.08231e-05	9.61903e-05
CISH	1.07692	2.79135	24.1289	9.00986e-07	1.02019e-05
WWC2	1.07549	4.87738	39.3169	3.60314e-10	7.1936e-09
ENC1	1.07466	5.0773	23.0254	1.59872e-06	1.71381e-05
CTPS1	1.07455	4.12853	10.3031	0.0013281	0.00656833
CREG2	1.07414	3.86533	26.5319	2.59229e-07	3.22498e-06
RNF217	1.07329	5.65855	31.9638	1.57074e-08	2.44081e-07
TNRC6C	1.07196	0.90337	11.2513	0.00079567	0.00425198
CYTH1	1.0715	5.82011	56.1424	6.74067e-14	2.09751e-12
SORT1	1.0708	4.35226	30.4261	3.46839e-08	5.10963e-07
EAF2	1.06975	2.26704	9.31582	0.00227183	0.0103691
SERTAD4.AS1	1.06868	2.82137	16.5322	4.78302e-05	0.000366151
ZNF641	1.0646	2.83754	22.5088	2.09186e-06	2.18795e-05
HES2	1.06264	2.68019	16.165	5.80557e-05	0.000434044
CCT2	1.06156	7.087	33.3329	7.76573e-09	1.25195e-07
TES	1.06055	7.62836	31.3198	2.18841e-08	3.32202e-07
TAGLN2	1.05904	9.9913	54.7356	1.37887e-13	4.11616e-12
FAM50A	1.05839	5.91623	23.9766	9.7512e-07	1.08931e-05
IGSF9	1.05761	6.40423	26.728	2.34209e-07	2.93125e-06
ST3GAL1	1.05729	2.79171	21.295	3.93753e-06	3.8687e-05
THEG	1.05728	0.880978	8.07707	0.00448289	0.0183402
ASIC3	1.05536	1.53946	6.64739	0.00993015	0.0355752
CRISPLD2	1.05509	2.47098	20.4292	6.18788e-06	5.77937e-05
CACNG4	1.05488	6.56252	18.801	1.45091e-05	0.000125031
YWHAG	1.05401	6.31703	23.748	1.09812e-06	1.21475e-05
PKP1	1.05287	7.92304	59.3484	1.32088e-14	4.39518e-13
CRIP2	1.05206	7.07101	21.6157	3.33121e-06	3.33067e-05
NXPH4	1.05167	1.41206	7.41272	0.00647644	0.025004
KLK6	1.04784	2.92185	10.0357	0.00153537	0.00745767
CBLB	1.04234	2.91012	19.9308	8.02983e-06	7.35655e-05
MDFI	1.0409	5.0338	39.2784	3.67486e-10	7.31338e-09
GPCPD1	1.03999	2.21871	13.6701	0.000217896	0.00138135
CLDN23	1.03868	0.133556	7.15057	0.00749404	0.0282937
GNA12	1.03722	6.67389	31.4867	2.00812e-08	3.06324e-07
MYH9	1.0355	10.7168	43.3792	4.50963e-11	1.00844e-09
RDX	1.03506	7.42586	36.2616	1.72531e-09	3.11105e-08
TMEM2	1.03476	4.34345	20.8973	4.84582e-06	4.63342e-05
IER5L	1.03456	4.88404	16.8413	4.06392e-05	0.00031753
PHTF1	1.0345	3.43122	27.0963	1.93569e-07	2.47475e-06
UBE2Q2P1	1.03444	2.33275	9.08805	0.00257286	0.0115316
RTN4R	1.03423	3.98044	26.9451	2.0932e-07	2.65175e-06
ATP8B2	1.03293	3.17437	11.5631	0.000672722	0.00369627
FAM195B	1.02845	3.79891	36.2643	1.72288e-09	3.11105e-08
PCDHGB7	1.02823	4.09118	17.3867	3.04952e-05	0.000245496
LOC728875	1.02798	3.43785	22.4762	2.12765e-06	2.22029e-05
PTRF	1.02389	10.4953	31.7474	1.75587e-08	2.70937e-07
FAM219A	1.02319	1.33192	9.91945	0.00163542	0.00786689
AKNA	1.0215	3.35437	25.6772	4.03563e-07	4.85131e-06
SLC7A5P2	1.02094	3.67069	11.5038	0.000694532	0.00379072
FNIP2	1.02072	3.10086	16.6024	4.6093e-05	0.000355249
HOXA11	1.01777	1.17774	7.72765	0.00543814	0.0216243
TSPAN4	1.01683	0.669557	8.46412	0.0036222	0.015285
NID1	1.0157	4.94347	14.8872	0.000114133	0.000786826
HOXC9	1.0149	3.55085	17.0866	3.57129e-05	0.000282041
PBXIP1	1.01425	7.35368	34.6425	3.96155e-09	6.76227e-08
PAWR	1.01301	4.82198	35.9821	1.99144e-09	3.55495e-08
PPIL1	1.01246	3.81512	20.3732	6.3715e-06	5.94198e-05
PHLDA2	1.01155	4.92273	30.3302	3.64404e-08	5.3244e-07
NAGLU	1.00933	3.75713	17.0788	3.58612e-05	0.000283034
GOSR2	1.00458	4.12828	16.4213	5.07123e-05	0.000386294
EXTL3	1.00413	4.35153	23.3662	1.33911e-06	1.46317e-05
PLEKHG2	1.00395	3.27008	13.1704	0.000284409	0.00174134
FTSJ1	1.00335	6.1028	47.196	6.42301e-12	1.57458e-10
SCARNA17	1.00283	7.69455	26.136	3.18193e-07	3.88875e-06
FAM173B	1.00065	3.31301	19.7007	9.05689e-06	8.1715e-05
LOC100128573	1.00059	1.54612	8.54056	0.0034732	0.0147561
ELK3	1.00003	6.63565	64.7875	8.34275e-16	3.15457e-14
JHDM1D	0.999802	2.81354	12.4482	0.000418392	0.00244011
FLAD1	0.998443	2.03091	6.23993	0.0124901	0.0430055
FGFR2	0.998222	6.15222	49.5986	1.88652e-12	4.94537e-11
PLOD1	0.998208	6.24116	25.8725	3.64723e-07	4.4099e-06
LINC00623	0.997983	4.1546	24.163	8.85174e-07	1.0032e-05
MLLT11	0.993473	2.84041	20.488	6.00063e-06	5.61288e-05
SRSF8	0.993205	5.90777	46.7883	7.90842e-12	1.90873e-10
GPC1	0.993045	8.156	20.8062	5.08182e-06	4.82233e-05
DUSP10	0.992575	7.27036	28.1855	1.10225e-07	1.46318e-06
RNF122	0.991585	2.61156	9.37243	0.00220274	0.0101088
EFNA1	0.991579	7.40608	24.5852	7.10946e-07	8.15366e-06
ASL	0.991427	4.74824	25.1021	5.43737e-07	6.35871e-06
IDI1	0.991235	7.71065	24.9361	5.92627e-07	6.89171e-06
TMC6	0.99028	4.46074	28.5167	9.28923e-08	1.25717e-06
ARHGDIA	0.989647	1.31696	6.82263	0.00900097	0.0328308
SLC22A18	0.988356	1.21279	7.53813	0.00604068	0.0235991
EMB	0.987675	5.89916	29.0726	6.97153e-08	9.66564e-07
EOGT	0.986343	2.27526	8.79809	0.00301546	0.0131333
MANBA	0.985086	6.01583	30.9732	2.61619e-08	3.92264e-07
SNORA14B	0.98353	3.79828	9.4999	0.00205483	0.00953522
ARHGEF18	0.983452	7.15065	29.1541	6.68458e-08	9.30918e-07
MMP17	0.982684	2.05667	9.47245	0.0020858	0.00966098
KLHL5	0.982607	5.00623	30.4199	3.47948e-08	5.11992e-07
NAGK	0.981439	5.91796	41.4088	1.23502e-10	2.59875e-09
TMEM45A	0.98116	3.70035	11.6767	0.000632868	0.00349731
HMGCS1	0.98094	7.16694	19.9061	8.13395e-06	7.43012e-05
PUS10	0.980369	3.76543	22.344	2.27928e-06	2.36023e-05
GTF2B	0.978797	1.45509	11.7381	0.000612345	0.00339442
GALNT6	0.976346	3.61944	22.9094	1.69815e-06	1.81262e-05
NET1	0.9759	6.74793	23.6418	1.16042e-06	1.27798e-05
ANKRD39	0.975843	3.71206	12.6364	0.000378312	0.00224362
TNFRSF21	0.975616	8.01566	38.8466	4.58449e-10	9.03718e-09
FSCN1	0.971123	8.636	34.0849	5.27601e-09	8.82495e-08
CHFR	0.968992	5.75913	42.8163	6.01281e-11	1.32793e-09
HOXA7	0.968387	2.61766	7.20948	0.00725195	0.0274961
LOC401093	0.967563	3.20133	17.0361	3.66749e-05	0.000289273
TNS4	0.967108	8.49477	48.8228	2.80162e-12	7.16365e-11
ADAMTS1	0.966989	4.86149	14.3916	0.000148463	0.000990121
CLASP1	0.966768	5.25892	47.0078	7.07034e-12	1.71642e-10
ANXA5	0.966727	6.78813	23.8396	1.04708e-06	1.16138e-05
AK1	0.966257	5.59025	24.2784	8.33695e-07	9.483e-06
MMP15	0.965705	5.57403	26.3357	2.86942e-07	3.538e-06
SHROOM4	0.965701	3.31396	17.3408	3.12413e-05	0.000250855
KCNMB4	0.965372	1.65583	8.32674	0.00390657	0.0162874
FNBP1L	0.962474	5.078	25.77	3.84629e-07	4.62816e-06
ARHGEF10	0.960096	4.92536	20.7943	5.11337e-06	4.84837e-05
RHBDD2	0.958509	6.72885	34.7103	3.8261e-09	6.54001e-08
LEPRE1	0.957713	3.83206	26.005	3.4054e-07	4.14157e-06
FERMT1	0.957345	7.75821	60.3023	8.13539e-15	2.76603e-13
SUN2	0.955018	6.37888	52.1927	5.03132e-13	1.42038e-11
FRAS1	0.953401	2.52305	13.5294	0.000234861	0.00147266
PCDHGB2	0.953107	3.31076	16.9192	3.90056e-05	0.000305916
FKBP5	0.95287	2.05981	6.72488	0.00950772	0.034318
SNURF	0.951791	2.15612	11.1892	0.000822753	0.00437236
PCGF3	0.951518	5.25371	42.3845	7.49837e-11	1.63575e-09
PIM1	0.950965	5.32748	13.4225	0.00024863	0.00154811
KIAA1549	0.948988	2.64798	7.5006	0.00616784	0.0240132
CWF19L2	0.947303	5.98877	53.3084	2.85086e-13	8.31144e-12
LDLRAD3	0.946356	1.50817	9.02779	0.00265906	0.0118499
SDC3	0.944932	6.68777	35.0945	3.14092e-09	5.43585e-08
CDC42EP3	0.944324	6.52745	17.5359	2.81938e-05	0.000227851
C9orf91	0.944278	4.67964	24.9747	5.80874e-07	6.78031e-06
IGSF3	0.943692	7.28788	34.2279	4.90216e-09	8.2661e-08
MLXIP	0.943514	5.5553	40.2706	2.21117e-10	4.53799e-09
COX6B2	0.942912	3.3009	7.47065	0.0062713	0.0243704
ACTR1A	0.94266	6.25959	26.781	2.27866e-07	2.86047e-06
DNAJB6	0.941405	6.82615	16.5926	4.63307e-05	0.000356861
GTF2IRD1	0.940323	4.90859	21.9887	2.74257e-06	2.80507e-05
SMURF1	0.939937	7.13808	33.9832	5.55905e-09	9.24877e-08
PTPRM	0.939665	3.75835	17.2474	3.28147e-05	0.000261637
TRIO	0.939332	7.04549	50.1455	1.42755e-12	3.8473e-11
PANK1	0.938973	1.58943	10.4719	0.00121202	0.00609824
TRPS1	0.938113	2.07088	13.5983	0.000226394	0.00142602
ENAH	0.936974	8.95436	49.5064	1.97723e-12	5.16147e-11
EFNA4	0.936963	5.08823	27.1693	1.86394e-07	2.38545e-06
HCN3	0.934458	1.79635	10.3998	0.00126028	0.00627775
HCFC1R1	0.933085	6.54983	21.2518	4.02722e-06	3.9444e-05
ZNF92	0.932778	2.54286	6.87349	0.00874834	0.0321159
SAMD15	0.931116	1.55936	8.11795	0.0043829	0.0179782
EIF4EBP1	0.930984	5.43229	42.0529	8.88387e-11	1.91787e-09
KIAA0284	0.929603	3.70625	24.0043	9.61186e-07	1.0776e-05
CAPN2	0.929047	6.95701	34.2169	4.92991e-09	8.30167e-08
ATP6V0D1	0.928368	6.60868	43.2725	4.76227e-11	1.06303e-09
TULP4	0.928346	4.96229	24.9087	6.01114e-07	6.9836e-06
SLC20A2	0.927397	5.82173	44.4141	2.6577e-11	6.1186e-10
CYTH2	0.927353	7.34019	31.3094	2.20013e-08	3.3317e-07
ATXN7L2	0.92688	2.83453	14.5014	0.000140058	0.000939592
CAV1	0.926607	3.74745	14.0944	0.000173859	0.00113167
SUV420H2	0.926555	3.50995	11.1147	0.000856484	0.0045304
GMPPB	0.926363	2.21832	11.2493	0.000796516	0.00425438
ZNF287	0.926125	2.23616	14.1774	0.000166354	0.00109359
NTMT1	0.925034	3.27374	19.5179	9.96636e-06	8.90833e-05
IFT27	0.924861	1.85934	14.058	0.000177255	0.00115138
PTRH1	0.924091	2.78967	12.6509	0.000375376	0.00222832
CADM1	0.92187	5.32	25.6347	4.12555e-07	4.94987e-06
GDF11	0.92169	3.7213	12.4345	0.000421471	0.00245457
HYAL2	0.921531	4.56256	24.0459	9.40665e-07	1.05945e-05
TSSK1B	0.920137	1.80624	6.88523	0.0086911	0.0319339
ZNF713	0.920041	2.18213	11.5557	0.000675409	0.00370777
XRRA1	0.919587	1.22712	8.61899	0.00332676	0.0142398
ZNF513	0.91897	4.01078	15.7058	7.39989e-05	0.00053966
GADD45A	0.918175	5.3285	14.9112	0.000112692	0.000777841
ZNF184	0.917485	1.7115	8.36512	0.00382491	0.0160428
LIMS1	0.915485	6.2305	31.7466	1.75659e-08	2.70937e-07
MMP14	0.914225	8.63571	32.7669	1.03897e-08	1.65571e-07
FBN1	0.913869	1.34312	7.62234	0.00576496	0.0227283
ENTPD3	0.912889	1.90683	9.25152	0.00235301	0.0106844
TYMP	0.911725	5.81331	33.7935	6.12846e-09	1.01018e-07
KDM6B	0.910763	6.75182	43.9556	3.35908e-11	7.62084e-10
LOC728431	0.907019	3.23818	13.1029	0.000294836	0.00179813
KCNJ15	0.906508	5.50538	30.6155	3.14578e-08	4.65084e-07
SEC14L2	0.905959	4.73818	31.8444	1.67026e-08	2.5858e-07
KLC3	0.904971	4.43774	27.6513	1.45275e-07	1.90015e-06
ATF3	0.903636	4.76083	8.79404	0.00302216	0.0131533
MIR22HG	0.902613	3.76658	9.10993	0.00254226	0.0114109
TCP11L2	0.90199	6.78855	30.8144	2.83924e-08	4.22266e-07
JUP	0.901425	11.1238	32.345	1.29091e-08	2.02872e-07
EFS	0.89865	4.09925	13.247	0.000273012	0.00168063
L3MBTL3	0.89816	2.1763	13.9118	0.000191588	0.00123229
DIP2B	0.896005	5.59341	22.6708	1.9227e-06	2.03145e-05
GOLIM4	0.894416	5.67961	37.467	9.29715e-10	1.74189e-08
MUM1	0.892503	4.18729	16.5901	4.63928e-05	0.000357119
MEGF6	0.892081	2.45516	8.10168	0.00442242	0.0181213
CARD10	0.891839	4.30991	22.3455	2.2775e-06	2.36023e-05
KCTD17	0.888804	4.43624	9.76639	0.00177731	0.00842569
MAST2	0.888288	4.77354	13.5963	0.000226633	0.0014268
SERPINH1	0.887119	8.58093	38.4848	5.51811e-10	1.07418e-08
SLC39A13	0.884706	3.93716	15.5359	8.09527e-05	0.000582542
C4orf46	0.883469	2.93017	9.38078	0.00219272	0.0100702
ARHGEF40	0.883464	4.80873	18.8661	1.40222e-05	0.000121086
SLC26A2	0.881994	2.81524	12.3237	0.000447252	0.0025861
PFKP	0.881658	7.50237	23.9177	1.00541e-06	1.12013e-05
CNPY4	0.87957	3.62957	12.9573	0.000318671	0.00192747
SCD5	0.87909	3.20045	13.6056	0.000225514	0.00142119
GNB1	0.878873	7.79986	24.8717	6.12752e-07	7.09269e-06
SPRY2	0.878489	3.30248	13.9058	0.000192207	0.00123563
ACSL4	0.878035	6.96228	33.2936	7.92439e-09	1.27588e-07
PLIN2	0.877723	4.849	18.4697	1.72626e-05	0.000147133
H6PD	0.876769	4.87091	34.9176	3.43965e-09	5.90371e-08
ITPKB	0.876678	4.49009	22.2251	2.42478e-06	2.4964e-05
CCND3	0.876569	4.46727	11.7942	0.00059415	0.00330531
PLCG1	0.876486	6.10337	30.8831	2.74043e-08	4.08544e-07
IFFO2	0.876137	6.78462	30.9089	2.7043e-08	4.04123e-07
S100A10	0.875438	8.28748	16.9392	3.8596e-05	0.000303275
EPHB4	0.875044	7.1377	41.6886	1.07033e-10	2.29478e-09
RCAN1	0.874122	1.35408	8.7075	0.00316903	0.0136544
DSP	0.873865	10.3045	28.2412	1.07102e-07	1.42476e-06
COL4A5	0.873425	7.08818	25.9551	3.49446e-07	4.24162e-06
ZNF300	0.87333	2.28762	13.219	0.00027713	0.00170262
PCDHGB5	0.873204	5.30362	24.318	8.16732e-07	9.30702e-06
WDR1	0.872822	7.22241	38.8655	4.54041e-10	8.96443e-09
OTUD1	0.871962	8.02757	18.9863	1.31661e-05	0.000115047
SLC3A2	0.871876	8.07979	26.3868	2.79447e-07	3.45584e-06
ZNF697	0.870948	3.39207	14.7797	0.000120832	0.000826609
ZNF273	0.870768	3.48919	18.4004	1.79023e-05	0.000152066
MCM7	0.870261	6.56318	14.6459	0.000129714	0.000882268
ANXA2P2	0.870141	3.66528	17.3039	3.18527e-05	0.000255272
GSN	0.869027	8.81831	19.7534	8.81051e-06	7.97805e-05
DYNLL1	0.86762	8.99417	36.4556	1.56186e-09	2.84095e-08
ARSB	0.866472	1.72305	9.13938	0.00250165	0.0112651
MANF	0.866391	6.35826	20.2462	6.80873e-06	6.32138e-05
MXRA5	0.865507	7.88374	25.3782	4.71213e-07	5.58385e-06
PARD6G	0.864887	4.43168	23.6401	1.16143e-06	1.27798e-05
GMFB	0.864856	4.4942	10.6967	0.00107329	0.00548871
RAB30	0.864618	3.38806	16.6886	4.40457e-05	0.000340733
OCIAD2	0.864466	5.2376	33.556	6.92407e-09	1.12939e-07
GRN	0.864311	9.34445	39.2747	3.68182e-10	7.31382e-09
OPN3	0.863452	6.86186	33.9425	5.67658e-09	9.4192e-08
ACTN4	0.863408	9.39898	46.5267	9.03766e-12	2.17287e-10
DLC1	0.862765	5.42413	25.2043	5.15665e-07	6.07598e-06
ZNF821	0.862272	2.41747	6.60312	0.01018	0.0362933
RHOB	0.86198	5.92152	21.5337	3.4767e-06	3.45951e-05
CSNK1E	0.860164	6.34065	33.5935	6.79205e-09	1.11076e-07
NEFL	0.860067	2.54539	8.70851	0.00316728	0.0136516
B3GALTL	0.859724	3.45247	21.0832	4.39764e-06	4.26038e-05
RTKN	0.858459	4.86851	15.8336	6.9165e-05	0.000508269
GNG4	0.858231	2.90153	10.3683	0.00128199	0.00636306
TXNIP	0.858168	9.50047	8.78904	0.00303046	0.0131802
SLC4A2	0.857564	6.31718	40.8392	1.65283e-10	3.42022e-09
TOX2	0.856974	2.52106	11.2592	0.000792289	0.00423572
TMEM104	0.855853	4.84143	27.4135	1.64282e-07	2.1331e-06
BAZ2B	0.855708	4.76636	31.0319	2.53825e-08	3.81135e-07
RFX2	0.855433	2.77137	11.4874	0.000700708	0.00381642
PRDX1	0.855108	3.42046	12.0675	0.000513077	0.00292604
KIRREL	0.854955	6.21236	24.752	6.52008e-07	7.51918e-06
ORMDL2	0.854735	6.27314	23.874	1.02854e-06	1.14284e-05
PPP1R14B	0.854326	7.73856	38.1654	6.49933e-10	1.24767e-08
ATAD3B	0.853598	2.41212	8.98413	0.00272334	0.0120589
FAM211B	0.853139	3.00206	11.5398	0.00068123	0.00372987
HSPA8	0.852944	9.66585	11.9143	0.000557055	0.0031328
KLHL21	0.851088	5.3309	36.1701	1.80821e-09	3.24645e-08
MAFK	0.850536	4.63509	25.9426	3.51716e-07	4.26221e-06
TMEM237	0.850179	4.88454	18.978	1.32238e-05	0.000115389
PALM2	0.848591	3.16707	20.8141	5.06084e-06	4.80953e-05
TGFB1I1	0.847584	5.48334	18.5682	1.6393e-05	0.0001402
PLBD2	0.847346	6.09518	30.128	4.04454e-08	5.84794e-07
C17orf103	0.844893	4.89712	11.8019	0.000591695	0.00329459
KDM6A	0.843662	1.87045	8.37652	0.00380099	0.0159532
MYO10	0.842952	6.83647	38.4049	5.74891e-10	1.1139e-08
HMCN1	0.840631	4.93239	9.13314	0.0025102	0.0112995
BOK	0.839961	3.017	9.11217	0.00253914	0.0114051
PAFAH1B3	0.839875	5.76676	33.3353	7.75611e-09	1.25195e-07
ARVCF	0.838882	3.31565	12.7474	0.000356502	0.00212716
AFAP1L2	0.838362	6.92421	28.1889	1.10034e-07	1.4622e-06
MTMR3	0.83714	6.67357	31.543	1.95072e-08	2.98236e-07
CASZ1	0.835965	3.93416	16.4611	4.96598e-05	0.000378762
ACTL6A	0.83557	5.12854	14.0734	0.000175813	0.0011432
SMYD2	0.834653	3.40872	7.9624	0.00477591	0.0193048
THRA	0.834568	3.37267	10.381	0.00127319	0.00632811
IFI27L2	0.834357	3.76199	6.78173	0.00920954	0.0334254
FDPS	0.833471	7.67061	18.0934	2.10334e-05	0.000175555
PTPLB	0.832874	7.67373	36.5561	1.48338e-09	2.71801e-08
ZNF217	0.832639	4.97854	21.9746	2.76286e-06	2.8235e-05
TYRO3P	0.832539	1.01837	6.74216	0.00941605	0.0340265
CCDC130	0.832006	3.32406	8.6712	0.00323278	0.0138907
KLF6	0.831049	5.49296	28.3656	1.00432e-07	1.34463e-06
ARRDC4	0.830526	3.84345	15.3979	8.70866e-05	0.000620953
PCDHGB4	0.82984	1.92888	12.7227	0.000361237	0.00215053
BCL11B	0.82906	1.74601	10.2167	0.00139173	0.00684508
PDE4D	0.828932	5.40416	29.4946	5.60732e-08	7.91495e-07
SF3B4	0.828852	3.38525	10.9832	0.000919423	0.00481295
FAM212B	0.828656	2.38371	8.7872	0.00303352	0.0131889
TPCN2	0.827889	3.62038	14.9512	0.000110328	0.000763549
RTN4	0.827117	9.24069	29.7131	5.00951e-08	7.14384e-07
KIAA1161	0.827071	2.99687	12.9473	0.000320377	0.00193591
GCLM	0.825833	5.85257	13.9497	0.000187763	0.00121018
DTD1	0.823498	4.80934	14.84	0.00011703	0.000805016
TMTC4	0.8227	3.54858	13.009	0.000310004	0.00188143
LOC401010	0.822308	1.77752	8.12348	0.00436955	0.0179294
LPCAT1	0.821905	5.55764	24.5679	7.1737e-07	8.21979e-06
SGCB	0.821136	2.73549	6.12071	0.0133607	0.0453523
PBLD	0.818852	2.73105	11.3914	0.00073784	0.00397872
SH3BP5L	0.816517	5.26598	14.0151	0.000181348	0.00117429
UAP1L1	0.814879	3.86968	12.8862	0.000331008	0.0019934
PYGB	0.814771	7.91763	30.3839	3.54461e-08	5.19128e-07
HNRNPA1L2	0.813725	4.56207	17.2696	3.24332e-05	0.000259258
FBLIM1	0.813704	6.82991	24.8228	6.28489e-07	7.26137e-06
PCBP4	0.812815	4.12994	21.1822	4.17627e-06	4.07439e-05
APP	0.809624	8.90147	26.2613	2.98198e-07	3.67316e-06
GATSL2	0.80801	2.1767	9.73691	0.00180605	0.00853307
PEA15	0.807124	6.83104	29.1005	6.87183e-08	9.53801e-07
LNX2	0.80697	5.05835	29.0238	7.14956e-08	9.86861e-07
SFXN3	0.804469	6.17901	28.7201	8.3632e-08	1.14175e-06
DOCK5	0.803211	6.16151	7.54012	0.00603399	0.0235952
SOWAHC	0.803206	6.0725	12.4333	0.00042175	0.00245457
JUNB	0.802525	8.54044	16.3646	5.22508e-05	0.000395382
ETS2	0.801569	6.92222	16.24	5.58045e-05	0.000418718
UBE4B	0.798639	6.46615	16.3989	5.13159e-05	0.000389726
TNRC18	0.798254	5.26257	20.9724	4.65938e-06	4.47918e-05
ACOX3	0.797936	3.3428	13.9792	0.000184841	0.00119505
ABCC1	0.795641	5.58276	36.643	1.41869e-09	2.61098e-08
CNPY2	0.794398	5.74456	15.0257	0.000106059	0.000736862
BDH2	0.794378	3.69121	15.7452	7.24727e-05	0.000529458
UBE2Q2	0.793979	3.55588	15.0777	0.000103173	0.000719211
PPP1R18	0.793676	6.29014	32.3825	1.26619e-08	1.99741e-07
PGP	0.793433	2.94199	10.0748	0.00150311	0.0073179
KLF13	0.793399	6.25809	8.87217	0.00289551	0.0126906
ITGB4	0.793173	11.0337	18.4172	1.77447e-05	0.000150836
RNF121	0.793063	4.86211	23.231	1.4366e-06	1.56013e-05
ATP13A2	0.792369	5.16726	21.6952	3.19582e-06	3.20558e-05
SNF8	0.791659	5.62688	25.4594	4.51792e-07	5.37413e-06
DUSP7	0.791573	7.03925	29.2661	6.3089e-08	8.81551e-07
PIK3CD	0.790621	3.19709	14.1518	0.000168635	0.00110342
LGALS1	0.790465	6.70645	9.59921	0.00194661	0.00909155
CERK	0.78923	6.14022	23.1011	1.53703e-06	1.65479e-05
CHD7	0.78916	3.51413	14.2631	0.000158955	0.00105166
SNX30	0.788396	6.22047	16.2663	5.50336e-05	0.00041393
TMEM54	0.788277	4.7547	22.1005	2.58739e-06	2.65724e-05
ANKRD13B	0.788138	5.10082	24.0231	9.51882e-07	1.06909e-05
MICAL2	0.7881	4.49144	11.5399	0.000681186	0.00372987
SOGA1	0.788069	4.9599	13.3021	0.000265111	0.00163765
ZHX2	0.787883	4.57246	18.197	1.99196e-05	0.000166705
FRMD6	0.787256	7.93697	30.2816	3.73653e-08	5.44042e-07
KRT14	0.785482	13.184	18.8889	1.38557e-05	0.000119897
ARAP2	0.785231	3.33563	11.4937	0.000698317	0.00380506
SLC12A4	0.784417	4.41958	20.8598	4.94166e-06	4.72145e-05
SSFA2	0.784161	6.98109	19.2746	1.13205e-05	0.000100041
PIN4	0.783061	2.30742	11.2593	0.000792246	0.00423572
ARHGAP1	0.782272	7.98241	30.4071	3.50248e-08	5.14165e-07
CCDC126	0.781734	2.19355	10.4307	0.00123939	0.00620094
MTHFS	0.780198	5.23155	17.4471	2.95408e-05	0.00023812
ARPC1B	0.779797	7.19811	21.8888	2.88913e-06	2.93332e-05
CNN2	0.779779	8.0788	19.08	1.25349e-05	0.000109839
IDH2	0.778435	4.06537	17.4909	2.88685e-05	0.000233153
PPP2R2D	0.778279	3.22231	14.433	0.000145235	0.000971189
TMED8	0.777836	3.62244	13.2372	0.000274442	0.00168777
ZBED4	0.777594	2.19759	7.8869	0.00497942	0.020043
CRY1	0.777454	2.61712	7.47342	0.00626165	0.0243405
SH3BP4	0.777426	5.55368	22.772	1.82403e-06	1.9387e-05
MYH10	0.777299	4.47333	15.7996	7.0416e-05	0.000515943
PTCH1	0.774551	5.1984	24.502	7.4231e-07	8.48995e-06
ZFP42	0.774311	2.63465	8.05419	0.00453985	0.0185125
NPC2	0.773481	8.94954	21.514	3.51259e-06	3.48688e-05
CCDC77	0.772994	2.21129	8.99281	0.00271044	0.0120192
RBM4B	0.771314	4.55741	20.7598	5.20633e-06	4.92903e-05
SPTBN2	0.771012	5.32771	14.2837	0.000157222	0.00104241
SLC35B2	0.770492	4.61813	11.7347	0.000613451	0.00339904
LATS2	0.768948	3.90403	14.3565	0.000151255	0.00100767
SLC2A6	0.767074	4.53559	12.3124	0.000449969	0.00259941
CTSZ	0.766643	7.05313	27.9789	1.22646e-07	1.61945e-06
KANK2	0.766478	5.87684	16.5382	4.76798e-05	0.000365672
MDFIC	0.764788	2.90894	12.5796	0.000389981	0.00230188
DUSP8	0.763678	2.72691	6.15373	0.0131136	0.0446719
ANXA2	0.763675	10.2964	26.3382	2.86566e-07	3.53686e-06
PAM	0.763661	2.90988	11.074	0.000875484	0.0046172
ING1	0.762369	1.57815	7.54238	0.00602642	0.0235809
PDCL3	0.76001	3.43757	10.3403	0.00130159	0.00644494
ZFPM1	0.759899	4.88417	26.4682	2.67907e-07	3.3197e-06
LMBR1L	0.75987	4.65004	22.4758	2.12812e-06	2.22029e-05
GDI1	0.759469	6.89798	28.9992	7.24073e-08	9.97506e-07
IVL	0.759153	10.4897	6.83813	0.00892322	0.0326235
ANKRD50	0.758614	6.13861	18.3605	1.82806e-05	0.000154648
MIB1	0.757797	6.67102	29.3925	5.91049e-08	8.31467e-07
ZNF710	0.757593	3.97054	18.6717	1.55267e-05	0.000133339
ITPR3	0.756254	7.01628	27.6998	1.41675e-07	1.85695e-06
ZNF193	0.756043	2.97263	10.4144	0.00125039	0.00624251
SPTBN1	0.756031	9.23341	23.9473	9.90093e-07	1.10504e-05
PPP1R9B	0.755603	7.68227	19.1614	1.20115e-05	0.000105549
ZNF669	0.755559	4.14369	17.2305	3.31072e-05	0.000263633
CTIF	0.753485	4.80197	13.9672	0.000186028	0.0012021
HIP1R	0.752226	5.23537	23.0557	1.57377e-06	1.69144e-05
MACF1	0.750117	6.28013	21.4125	3.70355e-06	3.66188e-05
FASN	0.748953	10.0057	12.2934	0.000454559	0.00262107
SEMA4F	0.748708	2.22786	10.0298	0.00154027	0.0074765
KATNAL1	0.748276	2.91047	10.0748	0.0015031	0.0073179
F3	0.747916	6.14459	8.11309	0.00439468	0.0180206
ST6GAL1	0.746743	4.78755	17.1756	3.40791e-05	0.000270853
CCNJL	0.746613	4.41052	14.4286	0.000145573	0.000972933
ACVR1B	0.746444	5.41287	18.2002	1.98859e-05	0.000166535
ALDH4A1	0.745616	4.61419	16.9068	3.92597e-05	0.000307329
TIMM8B	0.743979	4.0656	6.06241	0.0138089	0.0466452
C3orf52	0.743111	4.2226	10.2901	0.00133746	0.00659896
SLC26A6	0.741627	3.88417	13.7838	0.000205098	0.0013104
2018-09-06	0.741201	3.4201	8.99091	0.00271326	0.012027
RBM3	0.740865	8.08737	21.7119	3.16813e-06	3.18292e-05
CLN8	0.740825	4.84995	26.5175	2.61163e-07	3.24581e-06
PREP	0.740715	5.77056	26.4808	2.66171e-07	3.30147e-06
MYL12A	0.738469	7.93842	35.5856	2.44086e-09	4.30184e-08
SGPL1	0.735727	6.21733	21.8149	3.00255e-06	3.03613e-05
PGRMC2	0.734961	5.27187	12.7733	0.000351599	0.00210319
KLHL24	0.734843	6.29495	13.2081	0.00027874	0.00170999
SNORA62	0.734504	4.59884	10.6251	0.00111565	0.00567743
CDH3	0.73375	9.33132	22.041	2.66881e-06	2.73636e-05
COMMD9	0.732106	4.81108	17.2655	3.25033e-05	0.000259652
CISD2	0.731858	5.32398	16.3407	5.29147e-05	0.000400163
ARHGAP21	0.73144	6.47568	28.8343	7.88431e-08	1.07873e-06
ELAVL1	0.730903	5.53392	9.11878	0.00252999	0.0113722
SLC10A3	0.730244	5.20746	8.25574	0.00406233	0.0168293
MESDC1	0.729928	2.47716	7.28059	0.00697036	0.0265726
HNRNPAB	0.729723	7.67554	15.015	0.000106657	0.000740606
PPIC	0.729547	4.00746	8.92977	0.0028056	0.0123573
TBC1D24	0.729165	3.99576	12.4478	0.000418483	0.00244011
GNA11	0.728989	5.43402	23.7248	1.11141e-06	1.22836e-05
CDR2L	0.728535	3.59625	13.107	0.000294196	0.0017951
SERINC2	0.728105	9.63296	21.0797	4.40576e-06	4.26494e-05
ZFYVE1	0.727663	4.97607	14.6275	0.000130992	0.000888807
PLXNA3	0.727442	6.38514	14.6221	0.000131362	0.000890833
VEGFC	0.727006	4.07403	15.4258	8.58104e-05	0.000612648
VDR	0.726513	6.22936	26.1632	3.13739e-07	3.84939e-06
SRF	0.726042	5.9219	27.3723	1.67817e-07	2.17222e-06
SORCS2	0.725506	4.87715	11.6458	0.000643483	0.00354725
CUL7	0.724273	4.62411	18.5737	1.63456e-05	0.000139987
EDEM1	0.724206	5.37101	10.0242	0.00154494	0.00749525
TCEAL3	0.723601	5.70362	20.8454	4.97885e-06	4.75333e-05
WDR6	0.72352	5.25521	10.4424	0.00123155	0.00617829
BAHD1	0.723084	5.8818	21.8418	2.96077e-06	2.99875e-05
PRDM4	0.722606	5.03108	24.2869	8.30016e-07	9.44976e-06
ZBED5	0.722299	5.51494	22.8898	1.71564e-06	1.82924e-05
PPP1R13L	0.721875	6.66403	17.8431	2.39885e-05	0.000197707
MSMO1	0.721815	7.03897	20.6554	5.49832e-06	5.17406e-05
BCR	0.721049	6.79174	22.6613	1.93218e-06	2.03906e-05
CDK2AP1	0.720268	6.64893	21.8961	2.87825e-06	2.92466e-05
VAT1	0.7182	8.59409	17.8459	2.39534e-05	0.000197548
MAPK7	0.716891	4.23964	20.548	5.81531e-06	5.46e-05
RBM14	0.716741	4.12627	9.03708	0.00264559	0.0117983
SPSB1	0.716658	5.14171	12.7425	0.000357446	0.00213102
LHFP	0.716031	4.19639	13.2416	0.000273803	0.00168467
MAP7D1	0.715885	5.81919	28.595	8.92139e-08	1.21397e-06
YWHAZ	0.715166	3.58709	9.12867	0.00251635	0.0113231
ASF1A	0.713888	5.88561	26.9918	2.04322e-07	2.59891e-06
RBM12	0.713549	2.30233	8.05307	0.00454266	0.0185179
RARB	0.712942	2.53129	6.21721	0.0126514	0.0434768
PFDN6	0.712921	5.39765	14.5213	0.000138586	0.000930718
WDR37	0.712594	4.55509	8.33855	0.00388125	0.0162245
BRMS1	0.710398	6.66645	22.3071	2.32346e-06	2.39803e-05
PCDHGA10	0.710152	2.83515	7.60351	0.00582548	0.022909
MUS81	0.709915	5.35463	18.012	2.19521e-05	0.000182127
GPR137B	0.709898	5.55923	15.5342	8.1028e-05	0.000582748
POLR2L	0.709887	7.10827	21.4737	3.58723e-06	3.5525e-05
ARHGEF19	0.708976	5.37865	15.2164	9.58669e-05	0.000673173
FAM103A1	0.708567	4.92581	22.4736	2.13057e-06	2.22099e-05
ZNF8	0.708565	3.76496	12.4667	0.000414262	0.00242229
IPPK	0.707219	4.1337	14.5642	0.000135466	0.000913701
SMOX	0.70672	4.27023	10.6851	0.00108	0.00551626
CTNNAL1	0.706391	4.05521	8.16745	0.00426487	0.0175345
HSPA5	0.706172	9.34035	9.28401	0.00231163	0.0105349
ZNF444	0.706004	2.11176	6.04715	0.0139288	0.0469738
RSU1	0.705685	6.60699	29.6783	5.10025e-08	7.25666e-07
GOPC	0.705669	5.53917	25.1835	5.21251e-07	6.12446e-06
PRKCDBP	0.704404	8.45208	17.2329	3.30661e-05	0.000263473
HSPA1A	0.702692	10.0721	14.3665	0.000150458	0.00100289
DNAJC6	0.702432	2.39776	8.8518	0.002928	0.012806
KLF12	0.701921	4.30174	9.54404	0.00200599	0.00933636
ZNF486	0.701902	2.13385	7.09201	0.00774285	0.0290485
TECPR1	0.700865	2.09591	6.95477	0.00835958	0.0309528
BAIAP2L1	0.699558	6.82771	17.9451	2.27369e-05	0.000188012
NAMPT	0.698356	7.91567	18.2823	1.90469e-05	0.000160586
BICD2	0.697683	7.3419	27.0225	2.01097e-07	2.56312e-06
ARHGAP32	0.697527	5.66663	16.9522	3.83326e-05	0.000301775
VKORC1	0.697214	5.68529	24.907	6.01648e-07	6.9836e-06
OST4	0.696585	4.537	12.5501	0.000396191	0.00233412
OTX1	0.696485	2.24186	5.97548	0.0145061	0.0485923
KIAA0355	0.695698	3.00836	5.93884	0.0148108	0.0493614
PVR	0.695123	5.32411	16.1352	5.89767e-05	0.000440297
SLC7A5	0.695096	9.66366	14.4877	0.000141081	0.000945945
NFYA	0.694903	5.0969	20.2777	6.69749e-06	6.23202e-05
SNORD94	0.694837	3.49545	6.70967	0.00958916	0.034552
CXorf40A	0.694783	2.34706	6.00969	0.0142275	0.0478262
ILK	0.693764	7.01553	26.9919	2.04312e-07	2.59891e-06
XIAP	0.692761	4.27717	13.5217	0.000235818	0.00147792
PPP3CA	0.691756	4.66427	14.1371	0.000169959	0.0011115
IPO9	0.691625	5.23102	7.0034	0.00813549	0.0302577
ASAP2	0.691436	6.97203	20.2659	6.73895e-06	6.26125e-05
ACAP3	0.691008	4.30977	11.3126	0.000769824	0.00413155
B4GALT7	0.69053	3.29712	8.52865	0.00349599	0.0148276
SLC27A2	0.6905	4.5177	6.5839	0.0102905	0.0366348
PAGR1	0.690381	5.18121	16.5362	4.7729e-05	0.000365824
RAP2B	0.690209	7.29463	11.8452	0.000578086	0.00323905
ZNF319	0.689027	3.6919	13.6569	0.000219432	0.00138847
ZYX	0.688788	7.994	24.4517	7.6196e-07	8.69875e-06
FBXO46	0.688278	2.86969	9.21542	0.00239985	0.0108813
POLD4	0.687035	7.06963	14.3173	0.00015444	0.00102615
KIF13A	0.686453	5.32683	15.4693	8.38552e-05	0.000599969
ARHGEF5	0.686416	5.56926	23.4594	1.27575e-06	1.39885e-05
FAM117B	0.68634	4.3575	14.4765	0.000141922	0.000950054
TMEM138	0.68605	5.26128	20.0886	7.39374e-06	6.81382e-05
EIF4E2	0.685931	4.18898	11.9153	0.000556736	0.0031328
C17orf62	0.685455	5.21079	20.5333	5.86027e-06	5.49395e-05
LRP4	0.683966	3.83955	11.4181	0.000727303	0.0039288
PRRC1	0.682533	6.64642	30.7982	2.86301e-08	4.25294e-07
BFSP1	0.682437	4.25036	7.6285	0.0057453	0.0226795
HMGB1	0.682401	2.86642	6.96086	0.00833119	0.0308935
LOC100131096	0.681992	3.87309	7.93551	0.0048474	0.0195589
VANGL1	0.681418	4.78214	17.7877	2.46973e-05	0.000202479
CNTN1	0.681215	4.9837	15.8357	6.90857e-05	0.000507985
SLC35E2B	0.681096	5.92341	19.6982	9.06866e-06	8.17621e-05
FLJ27352	0.680943	2.09943	6.55133	0.0104806	0.0371947
S100A2	0.680244	11.6951	21.927	2.83216e-06	2.88723e-05
TCF12	0.680062	5.87766	21.5218	3.49837e-06	3.47553e-05
E2F3	0.679627	3.76935	9.63491	0.00190914	0.00895572
SPRED1	0.678981	4.12503	13.8029	0.000203018	0.00129844
C12orf44	0.678876	5.11647	17.1345	3.48241e-05	0.00027572
DEGS1	0.678873	4.68918	6.1889	0.0128554	0.043984
PLOD3	0.678841	4.94562	7.78359	0.00527231	0.0210252
CDK2AP2	0.678303	7.42713	19.6583	9.26018e-06	8.33683e-05
ERF	0.677957	6.56117	27.5683	1.5164e-07	1.97306e-06
MEIS1	0.677324	3.30062	11.9251	0.000553824	0.00312132
PTMA	0.677316	10.6479	20.9386	4.74242e-06	4.53803e-05
CD276	0.67719	5.55174	11.9466	0.00054748	0.00309115
LYPD3	0.676735	7.46343	15.0343	0.000105575	0.000733905
OSBPL1A	0.676137	6.12025	19.1853	1.18624e-05	0.000104533
LITAF	0.676093	5.7726	23.5718	1.2034e-06	1.32183e-05
FAM127A	0.675591	6.06496	17.9897	2.22107e-05	0.000183905
DNAJB1	0.675262	6.11411	20.0868	7.4007e-06	6.8152e-05
TEP1	0.67426	4.35108	11.6175	0.00065334	0.00359611
VPS28	0.673767	5.64133	12.7666	0.000352862	0.00210772
KIF1B	0.673067	5.53168	25.5899	4.22235e-07	5.04659e-06
CTTNBP2NL	0.671435	5.99016	21.7836	3.05194e-06	3.08108e-05
TMEM55B	0.671207	2.295	6.03713	0.014008	0.0471901
FOSB	0.670543	3.22313	7.63118	0.00573679	0.0226531
SLC12A7	0.670404	4.07431	14.1998	0.000164385	0.00108185
SMG9	0.668694	4.32068	16.3742	5.19871e-05	0.000393865
MKL1	0.668591	7.26102	18.4171	1.77454e-05	0.000150836
ZNF765	0.668272	3.10766	11.4493	0.000715213	0.00387805
VASP	0.668256	6.32823	17.5862	2.74573e-05	0.000222331
FHOD1	0.667877	2.34579	6.37081	0.0116013	0.0404925
PIAS4	0.667173	5.07352	20.9787	4.6442e-06	4.46803e-05
PIAS3	0.667145	6.1152	21.1017	4.35537e-06	4.22599e-05
FHOD3	0.666009	6.38489	19.9625	7.8977e-06	7.24614e-05
ESYT1	0.665842	7.07105	18.9017	1.37628e-05	0.000119259
FLJ20021	0.665332	2.4823	8.74694	0.00310122	0.0134225
METRNL	0.665288	4.12978	10.541	0.00116753	0.00590292
RAD54L2	0.665268	3.11463	10.0175	0.00155062	0.00751697
SLC39A6	0.665052	4.10919	8.59314	0.00337432	0.0144096
MYO1D	0.66499	6.84963	14.6474	0.000129615	0.000882268
CTSB	0.664976	9.55937	24.8864	6.08101e-07	7.05194e-06
BMP4	0.664665	4.02866	8.32666	0.00390673	0.0162874
CKAP2	0.664369	6.1712	22.8354	1.76483e-06	1.87897e-05
GBA	0.664337	6.36349	16.208	5.67525e-05	0.000425064
VOPP1	0.662679	6.72121	17.2913	3.2066e-05	0.000256651
JAZF1	0.662313	1.74304	5.92851	0.0148978	0.0495985
GNA15	0.661827	6.12721	25.593	4.2156e-07	5.04336e-06
WDFY2	0.661147	4.65008	9.33074	0.00225341	0.010311
NRBP1	0.661007	5.59794	12.4623	0.000415249	0.00242692
CALR	0.660985	9.78894	14.3076	0.000155235	0.00103088
PLEKHM3	0.659886	4.7967	15.6653	7.55985e-05	0.000550682
CSRP2	0.659323	5.19808	20.1831	7.03708e-06	6.52853e-05
CAMKK1	0.659133	3.49441	7.52388	0.00608864	0.0237419
CIC	0.658255	5.73757	19.6622	9.24095e-06	8.32553e-05
BMP2	0.657484	3.92405	10.4499	0.00122657	0.00615902
ITGB5	0.657071	5.51902	6.89006	0.00866763	0.031857
INPP5A	0.656823	4.8416	15.7827	7.10499e-05	0.000520282
TLE1	0.656297	5.31902	17.8566	2.38197e-05	0.000196575
GPR157	0.655787	3.43116	7.96841	0.00476008	0.0192595
CSRP1	0.655263	7.50081	25.1695	5.25048e-07	6.16326e-06
HOXC11	0.654843	3.9766	15.2229	9.55372e-05	0.000671613
MAPK6	0.654229	6.37165	14.6504	0.000129404	0.00088139
ENY2	0.65405	4.85895	9.93731	0.00161962	0.00779993
CTTN	0.654005	8.48267	19.9135	8.10243e-06	7.41218e-05
MZT2A	0.653509	4.43303	8.9972	0.00270394	0.0120113
KLC1	0.653325	3.84611	12.6705	0.000371468	0.00220617
ZNF286A	0.653318	3.21311	8.27894	0.00401074	0.0166543
LEPROT	0.653282	7.16607	16.806	4.14023e-05	0.000322483
LAD1	0.652888	6.64596	8.57932	0.00340002	0.014491
C22orf29	0.652365	3.25647	7.81858	0.00517118	0.020708
DHCR7	0.651803	8.6034	14.8483	0.000116512	0.000801895
S100PBP	0.649991	5.07561	17.5693	2.77021e-05	0.000224022
PTPN14	0.649878	6.87034	17.2991	3.1933e-05	0.000255751
ANKRD65	0.649858	3.95244	11.3797	0.000742517	0.0039972
NLRX1	0.649412	3.34485	9.82719	0.00171951	0.00820186
RBM45	0.649044	3.96591	9.9516	0.00160709	0.00775157
SQLE	0.648517	5.11013	10.5376	0.00116967	0.00591136
DHRSX	0.648191	3.44152	10.4707	0.00121286	0.00609997
KIAA0930	0.647722	6.4761	29.0609	7.01373e-08	9.71335e-07
SEC22C	0.647671	3.45202	11.673	0.000634135	0.00350276
KRT6A	0.647558	9.56072	10.7107	0.00106516	0.00545162
SIL1	0.647084	4.10466	9.05937	0.00261352	0.0116845
KLC2	0.645839	4.70609	7.52797	0.00607483	0.0237064
DYNC1LI2	0.645554	5.93506	17.5962	2.73135e-05	0.000221407
ACOT11	0.644992	5.52604	15.9077	6.65059e-05	0.000491042
FAM126A	0.643801	5.12115	9.89314	0.00165896	0.00796172
GNB5	0.643581	5.14064	16.306	5.38933e-05	0.000406087
BCL2L11	0.642991	5.6595	18.0183	2.18792e-05	0.000181643
HIGD1A	0.642603	3.83307	9.64482	0.00189886	0.00891423
GNG5	0.641512	6.86093	22.4326	2.17644e-06	2.26502e-05
SELK	0.640709	4.11625	12.769	0.000352413	0.00210604
DNAJB11	0.640548	7.03494	19.253	1.1449e-05	0.000100962
PLP2	0.640538	7.07232	16.3803	5.18215e-05	0.000392849
KIAA0247	0.638115	5.77584	15.1174	0.000101026	0.000705827
ZMIZ1	0.637767	6.29678	10.8595	0.000982924	0.00511039
UBTD1	0.637461	5.63495	15.0978	0.000102084	0.000712019
H2AFY2	0.637228	4.30844	11.7339	0.00061373	0.00339908
PPP1CB	0.636259	9.16497	23.0357	1.59021e-06	1.70616e-05
ITGB1	0.636255	8.04464	25.3464	4.79046e-07	5.67128e-06
FAT1	0.635533	5.66657	13.4166	0.000249405	0.00155216
TMEM242	0.634553	4.24908	13.3301	0.000261178	0.00161655
CDC34	0.634136	5.06241	12.6012	0.000385492	0.00227862
HSD17B11	0.633292	4.38983	16.7508	4.26239e-05	0.000331378
TRADD	0.632403	4.15411	11.1206	0.000853755	0.00452171
MOB3A	0.631554	4.59967	13.0445	0.000304173	0.00184874
CD44	0.631442	8.89835	13.0424	0.000304514	0.00184991
TRA2B	0.631181	6.40468	9.58033	0.00196673	0.00917866
ZFP36L1	0.630439	8.87034	19.1761	1.19195e-05	0.000104922
SLC39A3	0.630034	4.47348	7.29889	0.00689972	0.0263367
ATP6V1G1	0.629473	8.06979	10.721	0.00105925	0.0054303
CYB5R4	0.628102	2.36775	7.12718	0.00759242	0.0286132
DBNL	0.627645	7.61151	18.0277	2.17716e-05	0.00018087
CUX1	0.627366	5.32365	13.5682	0.000230052	0.00144541
SRRT	0.627359	5.2143	9.87117	0.00167888	0.00804571
SRA1	0.627239	3.85422	6.97718	0.00825556	0.0306404
ZSCAN12	0.627021	2.35345	7.08899	0.00775589	0.0290712
ADCY7	0.626867	5.87128	13.5368	0.000233929	0.00146829
ANTXR1	0.626361	5.97164	20.7159	5.32729e-06	5.02069e-05
CCDC50	0.624416	6.88378	21.7793	3.0589e-06	3.08561e-05
ASCC2	0.623338	6.67467	19.0684	1.26116e-05	0.000110433
CDK5	0.623179	5.21481	11.1349	0.000847199	0.0044889
MED31	0.622898	5.26874	13.8299	0.000200125	0.00128191
SH3RF1	0.622331	4.07121	12.3642	0.000437656	0.00253414
SMUG1	0.621905	4.31678	8.97459	0.00273761	0.0121123
MICALL1	0.621455	8.14715	19.0362	1.28263e-05	0.000112235
ZNF3	0.621452	5.53308	15.8885	6.71858e-05	0.000495245
TNPO1	0.621352	4.05467	9.38825	0.0021838	0.010033
MEGF8	0.620487	2.55391	7.61508	0.00578823	0.0227841
SLC6A2	0.619945	4.16997	11.7535	0.000607276	0.00337082
XRCC5	0.619169	8.6347	13.7759	0.000205964	0.00131526
CHST7	0.618864	3.46402	7.81235	0.00518904	0.0207619
PPP1R14C	0.618235	5.02142	13.7383	0.000210129	0.00133843
EVC2	0.61819	2.81749	6.70798	0.00959822	0.0345547
MANBAL	0.61817	6.1834	13.6503	0.000220204	0.00139213
CEP97	0.617707	4.17268	10.4183	0.00124774	0.00623509
FAM109A	0.617046	2.72646	7.53881	0.00603839	0.0235976
EPHA4	0.616633	5.48997	8.58679	0.0033861	0.0144451
WBP2	0.616249	7.42192	18.2637	1.92334e-05	0.000161722
LIMK1	0.615592	5.62064	13.4469	0.000245412	0.00153112
LAMP1	0.61544	6.06415	10.74	0.00104846	0.00538826
ZNF764	0.614199	2.67705	6.71055	0.00958444	0.034545
EVI5L	0.614008	4.31135	9.79708	0.00174789	0.00831339
CACNB3	0.613838	6.01726	12.0068	0.000530082	0.0030038
TNFAIP1	0.613801	6.78416	16.6958	4.38782e-05	0.000339648
LEPREL4	0.612688	4.39205	7.10721	0.00767746	0.0288813
MEX3C	0.612614	5.48918	16.4791	4.91903e-05	0.000375871
PRPS1	0.612406	5.34336	12.6049	0.000384746	0.00227637
DDAH1	0.611276	4.52066	7.33015	0.00678075	0.02597
PHF16	0.611229	3.29194	8.32901	0.0039017	0.0162858
GTF2A1	0.610457	5.6069	19.7407	8.86923e-06	8.0254e-05
GSTA4	0.608734	2.36269	6.16351	0.0130412	0.0444735
C6orf106	0.607921	8.08309	22.0824	2.61194e-06	2.68024e-05
PDGFA	0.607852	7.88185	10.8717	0.000976456	0.00507887
TOLLIP	0.607594	5.4059	17.379	3.0619e-05	0.000246334
ST14	0.607069	6.95624	15.2236	9.55043e-05	0.000671613
MSANTD4	0.606979	4.73165	10.784	0.00102382	0.00528336
MAP3K2	0.606607	5.681	16.2843	5.45135e-05	0.000410513
STARD4	0.606297	4.49675	11.1942	0.000820521	0.00436236
NEDD1	0.605956	4.22992	6.71976	0.00953504	0.0343868
EPHB3	0.605689	4.9354	10.7743	0.00102917	0.00530443
SAMD1	0.605604	6.21525	14.5135	0.000139162	0.000934084
JMJD6	0.605601	4.23447	7.00926	0.00810891	0.0301769
MYO9B	0.605148	5.01211	9.80251	0.00174274	0.00829995
SEMA4C	0.604771	5.85421	14.4143	0.000146682	0.000978772
MDC1	0.604496	4.99789	10.4838	0.00120424	0.00606644
TMEM8A	0.604301	4.13707	10.5284	0.00117552	0.0059361
WNT9A	0.603683	3.8531	6.16905	0.0130005	0.0443587
TRIM56	0.602709	3.86987	10.4334	0.0012376	0.00619694
MSN	0.602386	9.24359	17.7031	2.58205e-05	0.000210718
PRDX4	0.601908	4.78679	9.6208	0.00192386	0.00900784
RBPJ	0.601276	4.21197	10.8726	0.000975963	0.00507843
ZBTB17	0.601002	3.83341	11.5034	0.000694686	0.00379072
PIGG	0.600759	4.8135	15.6303	7.7012e-05	0.00055902
IGF2R	0.600434	7.32007	14.9217	0.000112067	0.000774289
RDH11	0.599875	6.4489	12.4333	0.000421747	0.00245457
DYNC1I2	0.597208	6.79898	22.7102	1.88369e-06	1.997e-05
TM4SF1	0.59694	8.63869	18.3536	1.83475e-05	0.000155109
TP53BP1	0.596809	6.09193	11.9141	0.000557116	0.0031328
RHOT2	0.596782	5.54173	14.6036	0.000132657	0.000897078
PPFIBP1	0.596689	7.21238	22.3228	2.30455e-06	2.38048e-05
ZDHHC16	0.596665	5.68064	15.8013	7.03553e-05	0.000515943
PPDPF	0.596634	8.99024	17.9987	2.2106e-05	0.00018316
HMGXB3	0.59649	4.34899	14.8985	0.000113451	0.000782554
DPY19L1	0.596378	6.73975	21.1378	4.27415e-06	4.16338e-05
AGPAT2	0.595987	6.13131	9.88728	0.00166425	0.00798406
FBXL18	0.595203	5.79827	11.4489	0.000715348	0.00387805
VAMP3	0.59508	6.01656	9.05087	0.0026257	0.0117264
FAT2	0.594821	7.32822	8.71678	0.00315294	0.0136227
CELSR1	0.593369	6.12266	12.8499	0.000337494	0.00202659
HRAS	0.592585	5.17611	9.07384	0.00259292	0.0116093
VKORC1L1	0.591933	5.8609	15.3043	9.15102e-05	0.000648418
DSTYK	0.591288	4.69322	11.8727	0.000569623	0.00319593
ZC2HC1A	0.590898	2.91101	9.02074	0.00266933	0.0118745
BTBD11	0.590768	2.56379	6.74562	0.00939781	0.0339704
STK40	0.590581	4.71647	12.3346	0.000444649	0.00257224
FGF11	0.590382	4.52414	8.04707	0.00455773	0.0185733
C7orf41	0.590067	2.86034	6.49387	0.0108247	0.0382095
MAGED2	0.589149	5.81691	14.1641	0.00016754	0.00109856
H2AFV	0.588739	8.0821	17.6126	2.70791e-05	0.000219983
SIAH2	0.588705	5.13215	13.5018	0.00023833	0.00149291
PYGL	0.588405	8.4528	15.5447	8.05754e-05	0.000580469
GATSL3	0.588017	2.64845	7.27845	0.00697868	0.0265893
NRAS	0.587031	6.48434	12.7311	0.000359628	0.00214198
NPLOC4	0.58622	7.16831	20.8364	5.00221e-06	4.7647e-05
DTNB	0.585445	4.1174	9.91396	0.0016403	0.00788736
PBX3	0.584634	3.29705	8.54891	0.00345729	0.0146985
ACOT1	0.584406	3.51364	6.54251	0.0105327	0.0373478
CLIC4	0.584341	6.52949	8.44435	0.0036618	0.0154365
IRF6	0.584124	9.82385	21.7227	3.15042e-06	3.17024e-05
PMVK	0.583909	5.31239	10.8003	0.00101481	0.00524991
CDK17	0.583773	4.73917	7.31188	0.00685002	0.0261951
ERV3.1	0.583693	4.14132	10.727	0.00105582	0.00541939
AP3D1	0.583446	6.48121	13.9597	0.00018677	0.00120564
SLC1A5	0.583104	7.79969	10.8132	0.0010078	0.005218
BPHL	0.582977	5.16924	17.6518	2.65264e-05	0.000215956
ETNK2	0.58297	4.2952	11.8288	0.000583214	0.00325754
PPM1F	0.58233	4.37159	6.49478	0.0108192	0.0382008
PTTG1IP	0.5823	6.80725	16.3902	5.15504e-05	0.000391031
WDR81	0.581879	5.62528	14.2749	0.000157956	0.00104606
PALMD	0.581838	3.47793	6.75349	0.00935644	0.0338798
EMC10	0.580592	6.19202	20.8317	5.0145e-06	4.77276e-05
BCAR3	0.580345	5.68141	11.7621	0.00060449	0.00335834
PCED1B	0.578991	3.26516	6.66959	0.00980719	0.0352043
GMEB1	0.578846	3.36382	7.29006	0.00693372	0.0264503
BAG3	0.578804	8.01865	18.9661	1.33065e-05	0.000115948
TMEM43	0.57871	6.19005	8.09824	0.00443084	0.0181451
LRFN3	0.578541	3.33404	6.20896	0.0127105	0.0436319
RNF5	0.578516	5.72978	12.0613	0.000514787	0.00293311
RNF215	0.577883	3.74194	6.40515	0.011379	0.0398393
MICB	0.577755	5.26513	9.18241	0.00244352	0.0110533
FAM168A	0.576801	5.54348	13.4824	0.000240815	0.00150395
YLPM1	0.576619	4.61095	9.01798	0.00267336	0.0118882
CCS	0.576146	4.59176	8.00673	0.00466038	0.0189051
EIF2C1	0.575925	5.02301	16.0254	6.24979e-05	0.000463712
TEAD3	0.57534	6.73236	12.5428	0.000397727	0.00234206
PSMC2	0.574449	6.03647	7.80588	0.00520766	0.0208139
ZNF670	0.574306	2.98509	7.5277	0.00607574	0.0237064
EDC4	0.574077	5.05744	9.41015	0.00215787	0.00994311
GPATCH2L	0.573756	4.60481	13.6812	0.000216607	0.00137548
FRYL	0.572985	4.89827	10.5758	0.00114578	0.00580471
POMP	0.572877	2.68968	6.3456	0.0117673	0.0409346
TNKS1BP1	0.572083	8.16672	12.1958	0.000478962	0.00274403
EID1	0.570936	7.34775	14.8114	0.000118812	0.00081503
MICA	0.570885	4.64146	10.2825	0.00134299	0.00662105
ATRN	0.570836	6.17517	16.8205	4.10867e-05	0.000320225
FUBP1	0.570071	5.47234	6.35743	0.0116891	0.0407131
CRELD2	0.569601	4.53917	8.56795	0.00342133	0.0145605
RAPGEF2	0.569254	3.09302	7.30902	0.00686092	0.0262268
LARS2	0.568317	3.80689	9.02184	0.00266773	0.0118716
TBCB	0.567793	5.6308	14.9457	0.000110652	0.000765364
PTPRE	0.567392	3.03452	5.95797	0.0146509	0.0489856
DUSP11	0.566788	6.25611	9.94401	0.00161374	0.0077776
ZNF74	0.566758	3.61868	7.39468	0.00654172	0.0252015
AIP	0.566133	6.4753	8.02972	0.0046016	0.0187032
GPATCH2	0.566101	5.5299	17.6096	2.71219e-05	0.000220187
ELF4	0.565444	7.21925	20.1561	7.13733e-06	6.60679e-05
STK10	0.565388	5.34269	10.3792	0.00127444	0.0063306
NAA10	0.565319	5.34604	6.97398	0.00827032	0.030686
DNASE1L1	0.564174	3.6072	5.97696	0.014494	0.048565
PNP	0.564144	4.8695	9.83453	0.00171266	0.00817858
CLASP2	0.563837	3.75394	8.2401	0.00409748	0.0169467
CD99	0.563748	6.20924	19.1638	1.19968e-05	0.000105494
LOC285359	0.56251	3.54305	6.18158	0.0129087	0.044118
LRRC59	0.562235	7.09858	9.95571	0.00160351	0.00773729
GTPBP2	0.560932	5.38703	9.54038	0.00201	0.00934803
DUSP3	0.560725	6.01995	11.508	0.000692968	0.00378584
PIP4K2C	0.560081	6.45475	16.5045	4.85338e-05	0.000371081
ZNF460	0.559699	5.23914	8.14042	0.00432894	0.0177803
ARID3A	0.55962	3.31237	8.14656	0.00431429	0.017726
COL17A1	0.559247	9.03986	14.2265	0.000162069	0.00106929
PTS	0.559215	4.5571	8.20454	0.00417856	0.0171941
USP11	0.558736	7.09879	12.0802	0.000509593	0.0029075
MPV17L2	0.558367	4.10692	8.19563	0.00419913	0.0172699
DVL3	0.558101	6.60243	19.3375	1.09536e-05	9.72114e-05
ERI3	0.557951	5.50925	17.6514	2.65315e-05	0.000215956
MAP4	0.557124	7.05649	14.1541	0.000168432	0.00110267
C2orf68	0.556866	4.00751	7.42431	0.00643485	0.0248819
LOC389906	0.556697	5.11536	9.82128	0.00172505	0.00822197
RNF181	0.556124	5.77264	16.0698	6.10514e-05	0.000454534
ARL3	0.556076	5.66415	13.6501	0.000220232	0.00139213
ZGPAT	0.555954	3.99686	6.54408	0.0105234	0.037336
TNIK	0.555705	5.25322	9.38969	0.0021821	0.0100288
TMEM214	0.553694	5.51599	14.2741	0.000158024	0.00104606
RCBTB1	0.553533	4.25873	8.5	0.00355146	0.0150425
QRICH1	0.553425	5.8695	12.7202	0.000361735	0.00215247
H3F3B	0.553106	9.88199	18.9137	1.36766e-05	0.000118676
JOSD2	0.553057	5.89281	13.6694	0.000217973	0.00138135
MFHAS1	0.553054	3.9	6.4533	0.0110747	0.0389205
HSDL1	0.552917	4.83075	10.5489	0.00116257	0.00588499
TRIM27	0.552775	4.82126	9.78279	0.00176153	0.00836531
MCC	0.551659	7.03246	15.7302	7.30505e-05	0.000533055
SNX11	0.551118	4.39492	11.3896	0.00073857	0.00398094
KBTBD2	0.550668	6.14641	12.0142	0.000527965	0.00299588
CAP1	0.550591	7.56656	11.2088	0.000814086	0.00433554
NUP85	0.550336	4.39403	8.48581	0.00357927	0.0151397
PPAP2C	0.550077	5.31868	17.1096	3.52831e-05	0.000279
DNM1L	0.549521	7.33652	20.9692	4.66728e-06	4.48039e-05
NDUFA11	0.549178	6.31724	9.7599	0.00178359	0.00844938
RBM4	0.549123	6.30449	16.2622	5.51528e-05	0.000414577
KCTD13	0.549073	4.96128	13.7199	0.000212193	0.00134951
DYNLRB1	0.548338	8.64278	9.40871	0.00215957	0.00994358
RAB21	0.548223	5.8286	15.2654	9.34107e-05	0.000658891
DOCK1	0.547243	4.89861	9.07289	0.00259427	0.0116109
ZNF264	0.54693	4.66822	9.56026	0.00198835	0.00926459
EIF5A2	0.546768	2.80999	6.14262	0.0131962	0.0449036
HTATIP2	0.546652	4.16249	12.0622	0.000514546	0.00293308
DMPK	0.545866	5.70806	12.367	0.000436989	0.00253145
AGPS	0.544691	5.78299	10.7612	0.00103648	0.00533987
FEM1C	0.544309	3.85013	9.60715	0.00193821	0.00905806
AGPAT6	0.544022	4.55801	11.9528	0.000545641	0.00308217
SLC38A2	0.543577	9.70267	15.5231	8.15026e-05	0.000585486
PSMC4	0.543319	6.86216	12.5169	0.000403291	0.0023659
STON1	0.542849	5.76975	10.6396	0.00110694	0.00564004
ACLY	0.542132	9.38935	10.4009	0.00125953	0.00627652
UFD1L	0.542054	6.73888	10.3637	0.00128518	0.00637379
ALYREF	0.542033	5.95447	11.0826	0.000871418	0.00459964
VPS18	0.54197	5.39993	10.7192	0.00106028	0.00543333
FAM160B2	0.541723	4.23088	8.5717	0.00341428	0.0145404
LRPAP1	0.541576	5.43568	7.85085	0.00507969	0.020394
CEP170	0.541509	5.79132	15.5607	7.99e-05	0.00057663
ANO6	0.541338	6.79851	14.2229	0.000162384	0.00107038
LUZP1	0.540917	6.67122	14.1766	0.000166431	0.00109359
SLC35B1	0.539806	4.95293	13.6912	0.000215461	0.0013696
PBRM1	0.539506	5.38318	13.9244	0.000190308	0.00122532
NDUFB7	0.538774	6.10733	6.52069	0.0106627	0.037723
TLN1	0.538739	6.07922	16.4574	4.97568e-05	0.00037927
CORO1C	0.538306	6.70128	11.7289	0.000615354	0.00340656
TCF3	0.53818	5.58701	6.0951	0.0135558	0.0459394
DYRK1B	0.538157	5.17777	11.6005	0.000659349	0.00362439
DGCR6L	0.53751	6.0339	7.82163	0.00516247	0.0206797
YKT6	0.535599	7.13477	19.0929	1.24507e-05	0.000109178
NOMO1	0.535411	5.77982	10.7409	0.00104791	0.00538765
HIST1H3E	0.534546	4.95692	7.9889	0.00470651	0.0190613
MYO5A	0.53447	6.57349	15.8866	6.72515e-05	0.000495374
ARHGEF35	0.534302	4.05699	8.6947	0.00319137	0.013727
ALAS1	0.533051	4.23108	7.76292	0.00533297	0.02124
GANAB	0.532934	5.71039	12.4226	0.000424162	0.00246746
FAM32A	0.532808	6.40729	13.6753	0.000217295	0.00137845
ZNF653	0.532322	3.58322	8.44704	0.00365638	0.0154188
PET100	0.531911	4.45153	8.99274	0.00271054	0.0120192
SERPINB5	0.530494	10.0228	9.40628	0.00216243	0.00995308
ZSWIM6	0.530438	4.97641	9.14142	0.00249888	0.0112567
ZDHHC18	0.530018	4.27298	7.42626	0.00642789	0.0248705
TAX1BP3	0.529574	8.11403	12.0089	0.000529458	0.00300162
BTBD7	0.529522	6.69386	9.99726	0.00156774	0.00758159
CLCN6	0.528742	5.04256	11.406	0.000732089	0.00394942
TBCE	0.52837	5.39104	12.7869	0.000349059	0.002091
HMGCR	0.528065	7.54046	14.5395	0.00013725	0.000923749
OBFC1	0.527627	4.89474	12.6156	0.000382542	0.00226644
DST	0.527448	6.73011	12.8881	0.000330674	0.00199235
H3F3A	0.52714	9.78319	14.0968	0.000173636	0.00113081
CDYL	0.526965	5.7312	18.2157	1.97245e-05	0.000165516
OLFML2A	0.525502	5.90864	10.303	0.00132812	0.00656833
ODF2	0.525222	5.14732	8.95509	0.00276697	0.012214
PCYT1A	0.524983	5.62464	15.0998	0.000101974	0.000711653
MAP3K3	0.52479	4.47628	8.63177	0.00330351	0.0141605
ST3GAL4	0.524323	4.34673	6.22565	0.0125913	0.043294
UNC13B	0.524187	3.31261	5.96853	0.0145634	0.0487583
PRDX5	0.524185	9.93668	15.2847	9.24646e-05	0.000653696
RCE1	0.523699	5.35642	12.0257	0.000524709	0.00298283
TMEM184B	0.52364	7.4275	10.8485	0.00098876	0.00513859
PHACTR4	0.523515	6.28758	12.2605	0.000462649	0.00265911
SLC2A1	0.522528	8.93438	7.66621	0.00562646	0.0223021
ZDHHC5	0.521726	6.99548	16.5766	4.67229e-05	0.000359216
MRPL27	0.521657	4.28154	6.12363	0.0133387	0.0453021
ZNF680	0.521302	3.64634	6.65263	0.00990096	0.0354808
MAPRE1	0.520882	7.35843	18.4429	1.75069e-05	0.000149114
TXN	0.520809	8.2222	10.4416	0.00123209	0.00617829
UQCRC1	0.520453	5.77292	7.15356	0.00748152	0.0282635
SMARCC1	0.51969	7.47062	15.9545	6.48839e-05	0.000479688
TMED9	0.518973	6.66606	17.6001	2.72571e-05	0.000221141
CHMP2A	0.51805	7.23122	15.6195	7.74528e-05	0.000561241
NLN	0.5177	5.77742	11.6585	0.000639089	0.003527
FOXP4	0.517175	5.00252	9.18831	0.00243566	0.0110236
SPIN1	0.517065	7.87956	16.1669	5.79995e-05	0.000433883
ZNF260	0.516505	3.95361	8.97156	0.00274214	0.0121249
CSNK1G2	0.516237	5.89718	16.6589	4.47389e-05	0.000345453
MARS	0.51588	6.26405	6.20308	0.0127528	0.043729
FHL3	0.515497	4.58255	6.72228	0.0095216	0.0343581
SNRPC	0.514283	5.82717	11.2243	0.000807341	0.00430145
DTX3	0.513083	5.07099	7.78766	0.00526044	0.0209846
AP2M1	0.512829	9.69128	15.2508	9.4136e-05	0.000663257
USP20	0.512256	5.43176	9.38008	0.00219356	0.0100704
HSPA1B	0.511346	7.40917	10.2907	0.00133699	0.00659896
AKT1	0.511251	5.41856	9.90285	0.00165023	0.00792581
FADD	0.510645	6.1631	10.4395	0.00123351	0.00617892
CAP2	0.509229	4.38943	8.40406	0.00374385	0.0157451
SERTAD2	0.508544	4.24082	9.26719	0.00233296	0.0106109
PGS1	0.507924	3.85543	6.57514	0.0103413	0.0367946
CELF1	0.507475	6.67101	17.7366	2.53699e-05	0.000207584
ATP7A	0.507147	4.14994	7.12094	0.0076189	0.0287043
GALNS	0.506893	5.85257	10.598	0.00113212	0.00575189
MRPL51	0.506785	6.56858	6.70229	0.00962892	0.0346552
TMED1	0.506525	5.38277	10.273	0.00134989	0.00664978
TRAM1	0.506235	6.92569	10.2106	0.00139636	0.00686516
ARHGEF17	0.505896	5.58474	6.45779	0.0110467	0.0388721
STRN4	0.505453	4.02966	7.58579	0.00588301	0.0231197
WIZ	0.505205	6.18768	15.4981	8.25891e-05	0.000592268
WDR54	0.504977	3.68795	7.5703	0.00593378	0.0232835
CYP2S1	0.504787	6.78872	8.2914	0.00398334	0.016557
PMAIP1	0.50461	6.46061	9.84585	0.00170216	0.00813775
STX6	0.50407	8.14198	11.532	0.000684082	0.00374057
HDAC1	0.503738	8.22129	15.1202	0.000100878	0.000705562
KIAA0232	0.503556	3.33109	6.69153	0.00968718	0.0348448
SHC1	0.50271	8.54008	10.9866	0.000917742	0.00480755
RNH1	0.501008	7.31186	14.1747	0.000166597	0.0010941
SHROOM2	0.500546	3.92869	8.07514	0.00448766	0.0183537
UBA1	0.49993	9.33277	12.9692	0.000316657	0.00191622
SERTAD1	0.499713	3.58673	6.8258	0.00898502	0.0328206
FAM176A	0.499397	4.34393	7.5826	0.00589344	0.0231471
MAP1LC3A	0.499297	4.2603	6.39614	0.0114369	0.0400154
UAP1	0.497937	4.78555	7.61748	0.00578051	0.0227738
KIAA0913	0.497617	6.1911	9.27558	0.0023223	0.0105719
CNN3	0.497379	6.80022	11.4312	0.000722191	0.00391124
DVL2	0.496828	5.04623	8.51115	0.00352976	0.0149556
TMEM199	0.496812	4.38532	8.21658	0.00415093	0.0171092
TLE4	0.496327	5.22003	5.94331	0.0147732	0.0492864
SPATS2L	0.496142	5.6314	7.0902	0.00775066	0.0290603
NTAN1	0.496038	4.57319	8.61847	0.00332772	0.0142398
ANKS1A	0.49587	6.72224	9.68443	0.00185836	0.00875702
LYPLA2	0.495703	6.74498	13.667	0.000218261	0.00138247
TCTA	0.494819	4.54256	9.43615	0.0021275	0.00983949
SFT2D2	0.494814	7.90433	6.92368	0.00850618	0.0313938
KIAA0317	0.494525	5.72983	12.6832	0.000368958	0.00219243
LONP1	0.494485	5.24213	9.79238	0.00175236	0.00832989
TRA2A	0.49405	5.04542	8.61163	0.00334024	0.0142787
ABHD4	0.493096	6.34669	11.8319	0.000582237	0.003255
GATAD2B	0.493034	6.92835	12.7703	0.000352173	0.00210561
ACAD9	0.492513	5.3837	12.8192	0.000343076	0.00205714
HECTD3	0.491205	5.90732	12.2083	0.000475774	0.00272827
ZNF407	0.490434	5.08505	9.90217	0.00165084	0.00792581
PRRC2B	0.490361	8.77444	7.85476	0.00506871	0.0203564
MYO1E	0.490333	7.63081	13.1312	0.000290426	0.0017747
DOCK6	0.490328	4.83282	6.13262	0.013271	0.0451148
DLST	0.49019	6.33435	13.6587	0.000219225	0.00138787
DAAM1	0.489408	6.97735	6.19232	0.0128306	0.043911
TPP1	0.489204	8.4512	13.6852	0.000216151	0.00137329
NSUN4	0.488879	5.68957	8.34667	0.00386396	0.0161685
ZNF430	0.488836	4.21035	7.21518	0.00722898	0.0274247
PITRM1	0.487544	4.71618	8.03127	0.00459765	0.0186993
FADS3	0.487518	5.41189	7.83707	0.00511855	0.0205235
FDX1L	0.486132	4.58461	8.2495	0.00407631	0.016876
SUSD1	0.485954	4.9084	8.22419	0.00413357	0.0170621
COPA	0.485946	7.38083	9.95022	0.0016083	0.00775438
UBTD2	0.485922	5.6032	12.6336	0.000378875	0.00224589
TNK2	0.485852	5.85698	13.2051	0.000279188	0.0017119
TRMT6	0.4854	5.71772	11.535	0.000682989	0.00373623
PPP6R1	0.485376	6.58465	9.48527	0.00207128	0.00960083
NACC2	0.484846	6.11109	12.0146	0.000527858	0.00299588
EFTUD2	0.484015	6.72397	13.8434	0.000198695	0.00127406
ZDHHC9	0.483928	4.98479	8.78106	0.00304373	0.0132241
FIS1	0.483259	5.28859	8.03557	0.00458675	0.0186732
TMEM189	0.483155	8.72783	12.3036	0.000452097	0.00260928
RALY	0.482204	7.77844	10.1653	0.00143106	0.00701917
HMG20B	0.481545	5.7304	12.0515	0.000517506	0.00294591
ARPC5	0.481395	7.72551	11.806	0.000590405	0.00329034
ETFA	0.481267	6.47106	7.97456	0.00474392	0.0192066
RAB6A	0.480999	8.31593	12.9947	0.000312378	0.00189492
DCTN1	0.480168	7.83336	9.49398	0.00206148	0.00955894
AK3	0.479851	6.20806	10.1843	0.00141642	0.00695212
ZC3H12A	0.479835	4.86764	7.2242	0.00719272	0.0273048
EID2	0.478533	4.65313	8.59124	0.00337783	0.0144147
PXN	0.478203	8.42367	12.2645	0.000461647	0.00265458
TRIM65	0.477266	3.36644	6.26039	0.0123467	0.042641
C17orf49	0.477184	5.69189	9.83111	0.00171585	0.00818753
PAPOLG	0.477176	5.85636	11.7395	0.000611889	0.0033934
RHOBTB2	0.477088	5.01745	11.2639	0.000790308	0.00423239
NR2F2	0.476482	6.05503	8.28899	0.00398861	0.0165679
SCARB2	0.476127	5.65609	9.64631	0.00189732	0.00891035
SSSCA1	0.476024	5.12543	7.06195	0.00787381	0.0293896
PIN1	0.47545	5.43014	7.07111	0.00783366	0.0292806
UBE2A	0.47527	5.92674	8.20857	0.00416931	0.0171642
POLG	0.473656	5.71792	8.47335	0.00360387	0.015218
ARID2	0.47332	4.78564	8.34364	0.00387039	0.01619
PITPNA	0.471762	6.90794	13.0854	0.000297602	0.00181234
ACOT7	0.471354	5.22887	6.22641	0.0125858	0.0432873
POP7	0.471195	5.01727	7.43728	0.00638864	0.0247493
SEC13	0.470196	5.14625	6.92729	0.00848902	0.0313669
C11orf84	0.469696	5.16925	6.42765	0.0112357	0.039404
C19orf10	0.469492	4.82212	6.20968	0.0127054	0.0436263
C6orf1	0.469334	5.65453	7.02837	0.00802285	0.0299012
EPB41	0.467929	5.5689	7.82174	0.00516215	0.0206797
FTX	0.46712	5.28437	6.08814	0.0136092	0.0460954
DSTN	0.466499	9.65516	9.27833	0.00231881	0.0105599
GNA13	0.46588	7.79323	10.8868	0.000968528	0.00504394
PRKAB2	0.465798	4.9216	6.79802	0.0091259	0.0332003
SRP9	0.464872	8.09841	15.1404	9.98029e-05	0.000698845
GOLT1B	0.462859	5.3117	10.1602	0.00143504	0.00703591
LOC100506668	0.462827	4.08198	6.82387	0.00899473	0.0328272
ADAT1	0.462732	5.34203	6.91221	0.00856093	0.0315392
NDUFS5	0.462319	5.50368	6.30924	0.012011	0.0416662
PTOV1	0.462205	7.52984	8.0444	0.00456446	0.0185946
STEAP3	0.461444	7.71223	9.9046	0.00164866	0.00792145
DHX32	0.460925	5.5153	12.1845	0.000481871	0.00275942
TMEM66	0.460797	7.80149	11.262	0.00079112	0.0042339
UBE2E1	0.460522	6.14769	8.74866	0.0030983	0.0134145
PPP1R11	0.459951	6.80741	10.3023	0.00132862	0.00656833
AFF4	0.459887	7.11593	12.6831	0.000368978	0.00219243
NOSIP	0.459807	4.05226	6.60437	0.0101729	0.0362781
RAB43	0.459235	6.17079	6.9151	0.00854709	0.0315348
MBNL2	0.457965	8.74433	8.94915	0.00277598	0.0122442
PACSIN2	0.457712	6.36514	10.2712	0.00135124	0.00665381
DHX38	0.457259	5.77598	11.8375	0.000580487	0.00324813
ARFGAP2	0.457242	5.75518	8.46518	0.0036201	0.0152813
RRP1B	0.456808	5.70289	7.65259	0.00566908	0.0224354
TMOD2	0.456643	3.92217	5.99994	0.0143063	0.0480007
SEC61B	0.456307	7.52075	9.75784	0.00178559	0.00845244
KIAA0430	0.456092	5.65913	8.79956	0.00301303	0.0131273
CHMP1B	0.456085	6.78198	7.70386	0.00551028	0.0218903
CDK9	0.455808	6.30837	9.58012	0.00196696	0.00917866
HOOK3	0.455365	5.09492	9.84667	0.00170139	0.00813721
FAM127B	0.454066	6.61048	11.117	0.000855416	0.00452667
PSMD9	0.454045	5.16674	9.7555	0.00178787	0.00846
TMEM160	0.45337	5.19418	8.66424	0.00324515	0.0139343
ABL1	0.453295	6.58289	9.15378	0.00248205	0.011193
RRAS2	0.452746	6.20544	6.40599	0.0113736	0.0398314
ARL6IP4	0.452645	5.69882	9.31704	0.00227033	0.0103691
NCKAP5L	0.452531	4.16028	6.37378	0.0115818	0.040436
2018-09-11	0.452228	5.45104	7.41798	0.00645752	0.0249619
TMBIM1	0.45176	8.35109	6.53785	0.0105603	0.0374243
SMPD4	0.451036	5.7742	7.89693	0.00495188	0.0199579
HDAC2	0.450884	6.53823	10.906	0.000958536	0.00499608
C9orf64	0.450096	4.2803	7.54668	0.00601208	0.023539
SIKE1	0.449917	4.96412	7.75676	0.0053512	0.0213058
THOC6	0.449596	6.53028	6.98131	0.00823651	0.0305788
EIF4H	0.449284	9.7388	7.6461	0.00568952	0.022502
ZBTB44	0.448648	5.20754	10.7489	0.00104344	0.00536685
CIB1	0.448562	5.52468	11.0518	0.000886018	0.00466487
DDA1	0.448286	7.01229	11.5548	0.000675747	0.00370799
DGKH	0.44786	6.13675	8.36053	0.00383459	0.016078
PPP1CA	0.447441	8.54014	7.05709	0.0078952	0.0294606
TWF2	0.447337	6.2248	10.1073	0.00147686	0.00721829
CDC42SE1	0.447219	7.82939	10.0475	0.00152551	0.00741541
OGG1	0.446454	4.1948	7.66187	0.00564	0.0223415
PCNX	0.446436	6.68003	8.8668	0.00290404	0.0127235
DDX5	0.446357	8.44558	8.54153	0.00347134	0.0147532
SHFM1	0.445676	8.34383	11.4955	0.000697653	0.00380311
2018-09-10	0.444805	7.20641	8.8374	0.00295118	0.0128848
PFN1	0.444796	10.1525	7.48365	0.00622618	0.0242101
IFT43	0.443287	5.79604	10.5834	0.00114108	0.00578411
CC2D1B	0.44284	5.37102	7.33329	0.00676889	0.0259405
ZNF207	0.442047	7.09047	7.99404	0.00469316	0.0190134
UBE2D1	0.441692	5.26387	6.19958	0.0127781	0.0437612
PEBP1	0.441287	6.92942	7.28842	0.00694003	0.0264663
PRDX2	0.439399	8.51745	8.72938	0.00313123	0.013543
NUDT14	0.438193	4.75801	8.5758	0.0034066	0.0145127
BCAS3	0.437457	5.34546	8.7114	0.00316226	0.0136441
HEBP2	0.437368	4.88608	8.99013	0.00271442	0.0120279
LACTB	0.437303	4.64672	6.01628	0.0141745	0.0476607
RCN2	0.435846	5.40396	10.8437	0.00099134	0.00514771
TCEA2	0.434648	5.43878	7.65941	0.00564771	0.022365
CRIP1	0.434455	6.30756	6.29789	0.0120882	0.0418409
SAMD4B	0.433375	6.09375	11.1451	0.000842552	0.00446807
MPDU1	0.433172	4.90538	7.56731	0.00594364	0.0233117
CRCP	0.433021	6.63398	9.96634	0.00159428	0.00769573
NINJ1	0.432759	5.9399	6.66913	0.0098097	0.0352043
SHKBP1	0.432628	6.13042	9.63296	0.00191116	0.00896184
PFDN2	0.432014	5.9382	9.10994	0.00254225	0.0114109
RIC8A	0.431946	5.94107	7.41432	0.00647068	0.0249895
TSTD2	0.431811	4.15423	6.82303	0.00899898	0.0328308
P4HA1	0.430784	4.99223	6.77881	0.00922462	0.0334607
ACVR1	0.43038	5.92982	7.41613	0.00646418	0.0249799
PPP2R1A	0.430263	7.54163	6.49257	0.0108326	0.0382267
PITPNM1	0.429411	4.89754	9.18017	0.00244651	0.0110591
RRAGC	0.429399	5.72696	5.95597	0.0146675	0.049028
SPATS2	0.428928	5.80469	9.04005	0.00264129	0.011784
ENTPD4	0.426324	4.91309	7.07493	0.00781699	0.0292387
MVD	0.425336	6.98461	7.1704	0.00741163	0.028025
KCTD10	0.424974	5.51758	9.76876	0.00177502	0.00841838
MAPKAPK2	0.424904	6.28569	11.9661	0.000541772	0.0030617
TRAPPC10	0.424067	5.26659	6.94485	0.00840609	0.0311065
SYVN1	0.423717	5.44967	8.84574	0.00293775	0.0128393
IRF2BP2	0.423438	8.14327	6.91327	0.00855585	0.0315371
RP2	0.422473	6.09006	7.25273	0.00707933	0.0269235
QSOX1	0.422294	6.73495	7.96483	0.00476949	0.0192913
WWTR1	0.421378	7.26994	11.1372	0.000846144	0.00448521
STXBP1	0.421297	4.30923	7.00452	0.0081304	0.0302478
BAG6	0.420876	7.72917	6.92364	0.00850637	0.0313938
TBC1D25	0.419904	5.12785	9.15967	0.00247407	0.0111691
PSME4	0.419538	6.07069	9.69867	0.00184401	0.0086927
EMC4	0.419507	6.79946	10.0701	0.00150692	0.00733358
PRR13	0.419026	6.4372	7.1496	0.00749807	0.0283003
GPR87	0.418745	7.28454	7.87646	0.00500825	0.0201434
SWAP70	0.418735	7.82002	6.40015	0.0114111	0.0399404
EGLN2	0.418584	5.14571	7.81099	0.00519296	0.0207619
CHMP7	0.418524	6.39357	7.10301	0.00769544	0.0289402
GPAA1	0.417757	6.13429	10.0075	0.00155907	0.00755205
GLTSCR1	0.417478	4.38834	6.20032	0.0127727	0.0437612
PHLDB2	0.41581	5.86294	6.56714	0.0103879	0.0369077
HSP90B1	0.414822	9.56032	7.63768	0.00571613	0.0225929
GPATCH8	0.414427	4.7562	8.32806	0.00390373	0.0162858
PKNOX1	0.413834	3.9854	6.7743	0.00924798	0.0335357
TMCC1	0.413107	5.34397	6.60727	0.0101563	0.0362398
KIDINS220	0.413089	6.66701	8.79699	0.00301728	0.0131366
HNRNPA0	0.412868	5.08249	6.12298	0.0133436	0.0453065
LPP	0.412716	5.84423	8.27338	0.00402305	0.0166832
SMARCA4	0.41113	6.56953	9.31735	0.00226994	0.0103691
CHD9	0.410544	6.63792	6.82521	0.00898802	0.0328219
ZDHHC24	0.409407	5.62236	8.01761	0.00463247	0.0188103
SSBP3	0.409376	6.36074	6.9875	0.0082081	0.0305005
BAX	0.409374	5.62497	6.99464	0.00817543	0.0303882
RNASEK	0.409108	7.94907	9.35395	0.00222506	0.0102
IQGAP1	0.40825	9.21704	9.99827	0.00156687	0.00758102
GRIP1	0.408242	4.39166	6.38849	0.0114863	0.0401584
COPE	0.408067	7.55669	11.5436	0.000679842	0.00372719
C1orf50	0.407816	4.36364	6.01893	0.0141532	0.0476021
BSG	0.407643	10.2051	7.36248	0.00665987	0.0255619
GNB2	0.407291	8.87554	7.4408	0.00637614	0.0247162
UBE2D3	0.40574	8.89404	7.8112	0.00519234	0.0207619
FXC1	0.405467	6.3314	6.79743	0.0091289	0.0332003
SLC52A2	0.405247	5.82557	9.84987	0.00169843	0.00812617
SBF1	0.404505	5.38559	8.96675	0.00274937	0.0121482
AGTRAP	0.40425	5.70393	9.72318	0.00181958	0.00858728
WEE1	0.40248	5.5991	6.18607	0.012876	0.0440302
ATN1	0.401989	7.75398	8.61278	0.00333812	0.0142745
ARL8B	0.4013	7.06288	8.10564	0.00441277	0.0180889
FAM100B	0.40121	6.65719	6.21656	0.012656	0.0434808
THOC5	0.401204	6.55534	7.15116	0.00749157	0.0282929
FKBP1A	0.400005	9.2314	9.01457	0.00267836	0.0119062
PXDC1	0.400001	6.36685	6.51503	0.0106966	0.0378003
RDBP	0.398926	6.44491	9.67758	0.00186531	0.00878644
PSMB6	0.398877	7.24274	7.46404	0.00629437	0.0244296
DCBLD2	0.398673	7.24158	6.49841	0.0107971	0.0381445
WSB2	0.398612	7.01585	7.389	0.00656239	0.0252605
SUMO3	0.398249	5.63634	6.458	0.0110454	0.0388721
VEGFB	0.397323	6.17485	6.94249	0.00841721	0.0311384
ZNHIT1	0.397285	5.39746	6.70823	0.00959689	0.0345547
SRI	0.396523	7.03258	5.9511	0.0147081	0.049113
RBBP4	0.396228	7.5923	8.82998	0.00296321	0.0129328
PARVA	0.396216	4.51745	6.48921	0.0108531	0.0382881
LZTS2	0.395841	6.42845	6.38218	0.0115272	0.040279
MRPL28	0.39555	6.83984	7.50729	0.00614498	0.0239391
SLC9A3R1	0.395094	8.28203	6.45048	0.0110922	0.0389664
KIAA1191	0.393518	7.09223	6.60776	0.0101535	0.0362398
FAM100A	0.392777	6.47057	7.54235	0.00602655	0.0235809
OSBPL8	0.392765	6.57044	10.0296	0.00154048	0.0074765
GNAI2	0.392275	8.52954	7.40331	0.00651039	0.0251014
RABAC1	0.391483	6.46866	7.68805	0.00555878	0.0220548
PEF1	0.390709	6.46813	10.2096	0.00139712	0.0068662
KLC4	0.389387	5.862	6.5175	0.0106818	0.03778
SRP14	0.387964	9.75035	10.0819	0.00149735	0.00729842
ARPP19	0.385145	6.696	10.1048	0.00147886	0.00722523
BPTF	0.384104	6.48183	7.37299	0.00662107	0.0254365
SEC61A1	0.382902	8.11513	9.5619	0.00198657	0.00925978
VIPAS39	0.38237	5.39607	6.52221	0.0106536	0.0377121
PICALM	0.382064	5.52688	8.537	0.00347998	0.0147748
LMNA	0.381759	9.77154	8.00532	0.00466401	0.0189076
PSMD6	0.380845	5.22761	6.00173	0.0142919	0.0479779
SSR4	0.380606	6.18692	8.30098	0.00396238	0.0164863
DAZAP1	0.380601	7.31766	6.32249	0.0119216	0.0414021
EXT1	0.380496	7.50085	7.56148	0.00596289	0.0233684
PGAM1	0.380288	8.18612	7.36368	0.00665543	0.0255528
PSKH1	0.379594	5.70683	6.20779	0.0127189	0.0436487
TRIOBP	0.379522	7.49762	7.40295	0.00651172	0.0251014
MARK4	0.378577	5.67104	7.24908	0.00709373	0.02697
C1orf85	0.37789	5.71935	6.74893	0.00938039	0.0339271
TRPC4AP	0.377643	7.58325	7.50206	0.00616284	0.0240012
YIF1A	0.377615	6.64011	6.00361	0.0142767	0.0479398
ATP6V1E1	0.377187	7.7578	7.0793	0.00779793	0.0291937
SRRD	0.37685	5.55463	8.70859	0.00316713	0.0136516
APMAP	0.376754	6.76369	7.08633	0.00776741	0.0291056
SLC25A39	0.374538	6.24137	6.95841	0.00834262	0.0309267
NDEL1	0.371991	5.25652	6.72013	0.00953309	0.0343868
CALU	0.371881	5.64543	7.51034	0.00613459	0.0239136
CMAS	0.371335	5.73172	6.35854	0.0116818	0.0407131
SDHC	0.371137	7.51133	6.2009	0.0127686	0.0437589
NUDC	0.370873	6.33992	8.99452	0.0027079	0.0120192
TGFB1	0.370515	6.46138	6.0432	0.01396	0.0470537
ZNF410	0.370414	5.53234	5.96785	0.014569	0.0487641
VAC14	0.369932	6.38021	5.91235	0.0150351	0.0499089
RYBP	0.368953	4.99777	6.63377	0.0100063	0.0357966
GRIPAP1	0.368927	5.66119	6.82399	0.00899412	0.0328272
STT3A	0.366032	7.42827	7.04734	0.0079383	0.0296038
2018-09-09	0.365616	8.42121	6.05949	0.0138318	0.0467099
SERINC1	0.364161	7.04765	6.73978	0.00942862	0.0340522
BCL7C	0.362928	5.27354	6.27557	0.0122413	0.0423123
CAPZB	0.361858	7.52167	8.48593	0.00357904	0.0151397
ZCCHC14	0.361747	6.27087	7.3086	0.00686253	0.0262268
ACP6	0.360492	5.71338	6.17988	0.0129211	0.0441482
TANC1	0.359296	6.09504	7.0649	0.00786089	0.0293548
WIPF2	0.357963	7.30846	8.49004	0.00357096	0.0151148
TJP2	0.357649	7.02801	7.01691	0.00807434	0.0300661
CDK4	0.357349	6.93408	6.30086	0.0120679	0.0417823
TCF25	0.356207	6.78413	8.6367	0.00329458	0.0141271
FBXW2	0.355755	6.79279	6.65701	0.00987663	0.0354343
PPP2R3A	0.355701	5.23093	6.0054	0.0142622	0.0479169
MAML1	0.354398	6.05844	6.00366	0.0142763	0.0479398
PHF23	0.354305	6.10051	7.28013	0.00697217	0.0265726
AP1M2	0.354083	5.2988	5.93271	0.0148624	0.0495069
VPS41	0.352511	7.22429	7.62637	0.00575211	0.0226848
SLC2A4RG	0.352137	6.92205	6.93537	0.00845075	0.031244
TSPYL1	0.351371	7.29384	6.65342	0.00989658	0.0354753
MRFAP1	0.349963	7.93019	6.92447	0.00850244	0.0313938
FMNL2	0.3497	5.01825	6.45308	0.011076	0.0389205
RCC2	0.348471	8.0071	6.80465	0.00909209	0.0331051
ADRM1	0.347318	7.3335	7.21477	0.00723063	0.0274247
TNKS2	0.345871	6.59323	6.16727	0.0130135	0.0443911
STAT2	0.342924	6.59513	7.82522	0.00515221	0.0206519
RABL6	0.340832	7.03554	6.84259	0.00890095	0.0325612
ZBTB4	0.335987	7.5263	6.22762	0.0125773	0.0432696
TMEM109	0.331094	6.06673	6.4828	0.0108923	0.0384156
CPSF3L	0.330746	5.24475	5.94098	0.0147928	0.0493271
TXLNA	0.330556	6.73622	7.49303	0.00619383	0.0241069
PAFAH1B2	0.323019	6.91967	6.27872	0.0122197	0.0422491
VPS72	0.32211	7.20971	5.97502	0.0145099	0.0485923
PSMD8	0.320819	6.29852	7.1981	0.00729806	0.0276542
PLEKHB2	0.317007	6.76365	6.75263	0.00936093	0.0338862
WBSCR22	0.316343	6.65687	6.20683	0.0127258	0.0436605
SRSF4	0.312066	7.26296	6.23605	0.0125175	0.043088
STXBP2	0.310791	6.91912	6.51658	0.0106873	0.0377888
BSDC1	0.30554	6.60453	6.07424	0.0137167	0.046359
TCP1	0.304256	7.75784	6.0492	0.0139126	0.0469448
ANKLE2	0.303684	7.1605	6.39582	0.0114389	0.0400154
TMX2	-0.309242	7.15204	6.35799	0.0116854	0.0407131
GSTK1	-0.312021	7.45163	5.91279	0.0150314	0.0499089
RPS23	-0.315584	11.0681	6.32813	0.0118837	0.0412936
SMARCD2	-0.316943	7.09683	5.94332	0.0147732	0.0492864
SVIL	-0.317215	7.42023	5.92373	0.0149383	0.0496935
TERF2	-0.318917	6.48613	6.02266	0.0141234	0.0475274
SYPL1	-0.320783	7.48076	6.25326	0.0123965	0.0427557
TUBGCP3	-0.328736	5.83719	6.19934	0.0127798	0.0437612
RPS6KA3	-0.331281	6.47288	6.25011	0.0124185	0.0427944
LSM12	-0.334926	6.16671	6.56299	0.0104122	0.0369834
INO80	-0.337085	6.05855	7.23005	0.00716933	0.0272325
AQR	-0.341386	5.59782	6.33007	0.0118708	0.0412715
AAMP	-0.344489	6.33628	6.90605	0.00859044	0.0316386
URI1	-0.344957	6.80336	6.31124	0.0119975	0.0416426
ITM2B	-0.345095	8.52609	6.25362	0.012394	0.0427557
C16orf70	-0.34604	5.02307	5.91435	0.015018	0.0498922
PAPOLA	-0.350642	6.30006	6.56851	0.0103799	0.0368899
SLC50A1	-0.35412	6.8108	6.75528	0.00934708	0.0338557
ACSL3	-0.354353	7.5993	7.22442	0.00719185	0.0273048
CNBP	-0.359459	8.25501	7.07958	0.00779672	0.0291937
RAD23B	-0.360288	7.57124	7.34197	0.00673629	0.0258314
MRPS22	-0.361183	5.68984	6.84797	0.00887418	0.0324823
ZDHHC7	-0.361412	5.72375	6.3509	0.0117322	0.0408352
RPL18A	-0.362129	10.8892	7.80323	0.0052153	0.0208311
PRMT5	-0.362474	7.08667	7.43499	0.00639676	0.0247654
CAT	-0.362842	7.80808	9.09331	0.00256546	0.0115026
OLA1	-0.364319	7.72153	6.47171	0.0109605	0.0386125
PCID2	-0.365162	4.98227	6.04564	0.0139407	0.0470013
PTP4A2	-0.365291	5.77737	7.44843	0.00634918	0.0246194
NSF	-0.365718	5.6342	6.24407	0.012461	0.0429287
TRMT1L	-0.366863	5.23859	6.82035	0.0090125	0.0328592
CNOT1	-0.367151	8.17995	8.32412	0.0039122	0.0163048
USP36	-0.367325	5.5934	5.96187	0.0146185	0.0489165
RPL7	-0.367674	10.9285	7.41537	0.0064669	0.0249827
RPL26	-0.368189	10.8752	6.47089	0.0109656	0.0386194
GSPT1	-0.368403	6.78445	6.04049	0.0139814	0.0471131
SH3BP1	-0.36866	6.77738	9.62702	0.00191735	0.00898075
MTIF2	-0.371117	5.59966	7.77306	0.00530312	0.0211346
EPS8	-0.37224	5.85281	7.72131	0.00545728	0.0216866
RPL37	-0.372773	5.49094	6.18781	0.0128634	0.0439992
RFFL	-0.373209	5.37987	6.83585	0.00893463	0.0326556
GTF2H1	-0.373341	5.63506	6.61874	0.0100911	0.0360409
BCAT1	-0.375303	6.38062	6.70167	0.00963225	0.0346572
JTB	-0.376147	6.65283	9.93902	0.00161812	0.0077957
GNAQ	-0.378092	7.67566	8.41659	0.00371813	0.0156475
CCDC104	-0.37867	6.01631	6.98466	0.00822111	0.0305397
NUB1	-0.378673	6.31266	8.84502	0.00293889	0.0128393
NUDT21	-0.378834	7.80909	7.89032	0.00497002	0.0200116
SPOP	-0.379669	5.4835	5.97879	0.014479	0.0485277
MAT2B	-0.380993	7.3475	8.53229	0.003489	0.0148081
NAA60	-0.382079	5.64179	6.8904	0.00866598	0.031857
SCP2	-0.382214	5.47503	6.03334	0.0140382	0.0472789
DDX50	-0.382924	4.59917	6.17102	0.0129859	0.0443213
CCDC6	-0.383702	7.90343	8.05957	0.00452639	0.0184818
LAPTM4B	-0.383747	7.86801	10.4099	0.00125344	0.00624869
NUFIP2	-0.385045	7.20789	9.78327	0.00176107	0.00836531
LYPLA1	-0.385797	7.36201	9.70296	0.00183972	0.00867901
PET117	-0.386179	5.05288	6.25219	0.012404	0.042756
KIAA0947	-0.387352	4.6099	5.98858	0.0143988	0.0482979
CAST	-0.387911	9.27202	7.25788	0.00705904	0.0268709
FAF1	-0.388085	5.58651	7.43119	0.00641029	0.0248101
HINT2	-0.38849	5.62117	7.23772	0.00713876	0.0271247
RAPGEF5	-0.388832	5.66735	6.5764	0.010334	0.0367791
PCBP2	-0.390348	10.5346	8.47664	0.00359736	0.0152003
IMPACT	-0.390524	4.98677	5.92388	0.014937	0.0496935
ARRDC1	-0.393342	6.36022	10.4176	0.00124822	0.00623509
NFIA	-0.394089	6.75997	6.60573	0.0101651	0.0362609
TBL1XR1	-0.394241	7.43874	8.88758	0.00287117	0.0126087
UPF2	-0.395574	5.63459	7.17894	0.00737642	0.0279087
BCCIP	-0.395785	6.23716	7.13476	0.00756038	0.0285097
LRRC16A	-0.396101	5.03718	6.02622	0.0140949	0.0474571
RPRD2	-0.396112	6.55439	9.32057	0.00226595	0.0103646
RPS8	-0.396692	11.2099	8.86358	0.00290917	0.0127371
LRRC8D	-0.396766	6.35224	10.4596	0.00122016	0.00613424
TEAD4	-0.396852	5.48359	8.00578	0.00466282	0.0189076
TTC17	-0.397453	4.97556	6.12456	0.0133317	0.0452906
IKZF5	-0.399652	5.09409	7.01893	0.00806525	0.0300412
BTF3	-0.400077	6.83445	6.85354	0.00884657	0.0324192
SUPT7L	-0.400614	5.25699	8.06886	0.00450324	0.0184053
KIAA0494	-0.400889	6.32752	9.63117	0.00191303	0.00896385
SEC24B	-0.401749	4.84949	7.44905	0.00634699	0.0246185
PCDH7	-0.401956	5.43944	6.30359	0.0120494	0.0417581
HEATR1	-0.401974	6.28041	7.69021	0.00555211	0.0220354
DLAT	-0.402436	5.45505	6.45677	0.011053	0.0388834
MRPS2	-0.402581	7.07843	7.88605	0.00498176	0.0200459
IREB2	-0.402689	6.40205	9.56242	0.00198601	0.00925978
NFAT5	-0.402724	6.71575	9.04882	0.00262865	0.0117353
GTF3A	-0.404207	6.27993	8.29189	0.00398225	0.016557
KARS	-0.40422	6.52087	10.5493	0.00116231	0.00588499
DNTTIP1	-0.405165	4.94676	7.52559	0.00608286	0.0237268
TOR1AIP1	-0.405496	6.48534	8.21619	0.00415183	0.0171092
PSMG4	-0.406086	4.79468	7.53895	0.00603792	0.0235976
PRPSAP2	-0.406892	6.11149	6.6774	0.00976432	0.0350919
FLOT2	-0.407345	7.78905	9.2744	0.00232378	0.0105748
NOP14	-0.408823	5.9002	6.36698	0.0116264	0.0405574
RPL9	-0.408863	6.11771	7.20245	0.0072804	0.0275956
BBX	-0.410247	7.66046	9.41342	0.00215403	0.00992909
EIF4A2	-0.411683	9.32166	7.99935	0.00467943	0.0189639
TXNL1	-0.411993	6.38601	9.53562	0.00201522	0.00936884
PPA1	-0.413442	8.22885	9.55368	0.00199549	0.00929095
TOP1MT	-0.413879	6.71028	7.31224	0.00684865	0.0261951
MSI2	-0.413901	5.18524	6.78757	0.00917947	0.0333357
EIF3E	-0.415793	9.13244	9.72409	0.00181869	0.00858728
PDHA1	-0.415844	6.42876	6.44258	0.0111417	0.0391071
MAPK13	-0.415945	6.68014	8.32852	0.00390275	0.0162858
TIAL1	-0.416652	4.90701	5.9797	0.0144715	0.0485156
GJB3	-0.417018	4.93751	5.91762	0.0149902	0.0498396
TMEM18	-0.417837	6.31319	7.62739	0.00574883	0.0226848
METTL16	-0.419127	5.71547	8.77626	0.00305176	0.0132452
USP25	-0.419414	4.98798	6.71183	0.00957754	0.03453
LRRFIP2	-0.420679	5.67042	9.9967	0.00156821	0.00758159
NUDT3	-0.422304	6.17935	8.7009	0.00318052	0.0136945
ADAM23	-0.422325	5.36626	6.1537	0.0131137	0.0446719
MRPL46	-0.422365	6.44428	10.8261	0.00100078	0.0051918
[truncated: 1,760 more rows]

## Sheet: shLINC2_FDR<0.05
	logFC	logCPM	LR	PValue	FDR
GPC4	-6.30264	2.8667	36.7462	1.34549e-09	3.49772e-07
AMTN	-4.68811	6.46583	62.3912	2.81574e-15	2.06675e-12
FMO3	-4.16874	-0.0770357	15.7353	7.2853e-05	0.00323509
IFI44L	-3.34364	0.308561	17.8836	2.34831e-05	0.00132589
MN1	-3.22559	4.15439	52.4097	4.5049e-13	2.08193e-10
GLI1	-2.82831	-0.172236	22.3719	2.24641e-06	0.000200219
CD86	-2.76073	5.83124	37.413	9.55843e-10	2.53766e-07
TFG	-2.66848	3.6292	60.3746	7.84185e-15	4.89253e-12
C8orf4	-2.64874	1.82969	13.1476	0.000287889	0.00933058
MMP1	-2.59179	5.20658	59.6157	1.15313e-14	6.8518e-12
FZD10	-2.5432	0.841142	22.6543	1.93924e-06	0.00017804
NREP	-2.54315	1.46851	24.318	8.16725e-07	8.49258e-05
CCL5	-2.51941	3.254	24.0666	9.30598e-07	9.34142e-05
CMPK2	-2.51558	1.81823	22.6531	1.94049e-06	0.00017804
ADAMTS5	-2.49934	1.03875	24.7553	6.50911e-07	7.06267e-05
ELMOD1	-2.45542	-0.0233638	10.608	0.00112597	0.0261636
C1QTNF1	-2.42541	-0.400699	17.9679	2.24657e-05	0.00127421
TGM5	-2.39813	1.03988	11.2944	0.000777406	0.0197162
SERPINA3	-2.36498	1.72423	16.7549	4.25315e-05	0.00214011
PCYT1B	-2.35211	1.24811	23.7469	1.09874e-06	0.000107953
EYA2	-2.33649	2.73124	75.8213	3.10534e-18	3.52259e-15
A4GALT	-2.2977	0.137342	21.5365	3.47165e-06	0.000286214
PRICKLE2	-2.29598	-0.267702	15.4355	8.53693e-05	0.00361098
SDK1	-2.28706	1.40938	18.9725	1.32613e-05	0.000806617
GAS1	-2.26469	0.937914	20.7843	5.14021e-06	0.000399738
SNCAIP	-2.2632	-0.496051	8.98678	0.0027194	0.0492769
PROS1	-2.26047	-0.0747874	16.4963	4.87455e-05	0.00231691
NDUFA4L2	-2.24155	-0.0674325	9.72684	0.00181596	0.0372691
ISLR2	-2.23744	-0.40752	26.1847	3.10275e-07	3.83328e-05
DOCK10	-2.23564	-0.546455	16.4929	4.88336e-05	0.00231691
TMEM98	-2.22235	1.18212	24.8671	6.14226e-07	6.72308e-05
MAF	-2.22152	2.65618	22.2694	2.36952e-06	0.000208218
ADAMTS15	-2.21471	4.18568	11.5618	0.000673222	0.0177723
ZNF569	-2.19648	0.0312025	14.3001	0.000155854	0.0058052
C1orf233	-2.19034	-0.158917	17.1342	3.48286e-05	0.00185723
GEM	-2.17984	2.00219	11.4958	0.000697518	0.0182578
HEY1	-2.16673	0.591388	16.8706	4.00174e-05	0.00206338
C6orf223	-2.16098	1.57916	26.7615	2.30184e-07	2.96106e-05
SOCS2	-2.15432	-0.420445	10.9654	0.000928274	0.0227564
THEG	-2.12092	0.880978	20.6225	5.59358e-06	0.000428201
C16orf45	-2.11167	0.650959	26.1439	3.16897e-07	3.87671e-05
DIO2	-2.09558	4.17074	58.4764	2.05742e-14	1.16693e-11
RSAD2	-2.08362	5.01752	43.6238	3.97977e-11	1.34215e-08
ANGPT1	-2.03241	-0.014936	18.9941	1.31126e-05	0.000802052
HTR7	-1.99833	1.91587	17.3377	3.12911e-05	0.00169026
DOCK4	-1.99456	-0.0256187	10.2361	0.00137722	0.0304158
SPOCK1	-1.95713	6.66375	123.141	1.29896e-28	8.1042e-25
ADAM22	-1.95091	0.365604	19.596	9.567e-06	0.000652334
CSAG3	-1.9475	0.857935	19.9219	8.06722e-06	0.000562362
ZNF347	-1.93577	0.27907	18.1435	2.0487e-05	0.00117265
SP5	-1.9219	1.04579	19.5174	9.96875e-06	0.000660805
SLC1A4	-1.91053	6.77788	113.164	1.98606e-26	8.26068e-23
BMPR1B	-1.90198	0.026408	11.7584	0.000605696	0.0162535
RDH16	-1.87868	2.16084	12.0757	0.000510836	0.0144155
XAF1	-1.8784	2.81958	10.4371	0.00123508	0.0280716
IDO1	-1.87089	3.03692	10.5359	0.00117081	0.0269137
MMP10	-1.85753	5.99252	40.74	1.73888e-10	5.42443e-08
SLC2A3	-1.85753	-0.227904	9.17637	0.0024516	0.0457101
SLC26A6	-1.83347	3.88417	70.1804	5.41212e-17	5.62771e-14
HTATIP2	-1.8255	4.16249	109.168	1.4913e-25	4.65212e-22
ZNF83	-1.8069	-0.407714	10.4132	0.00125117	0.028334
KAL1	-1.79394	6.83321	16.9609	3.81568e-05	0.00199214
ARMCX1	-1.78375	1.66061	28.8404	7.85953e-08	1.15378e-05
MAFB	-1.78354	1.45926	22.1154	2.56742e-06	0.000222474
LARGE	-1.77412	1.58446	22.6542	1.9394e-06	0.00017804
ARHGEF9	-1.77338	-0.124856	12.4877	0.000409651	0.0121705
LRRC8A	-1.76763	0.479957	15.7435	7.25377e-05	0.00323259
KIT	-1.74173	0.14933	11.9249	0.000553881	0.0152568
SERPINB3	-1.69817	2.71711	13.3795	0.000254385	0.00846185
COL5A1	-1.69605	4.86182	20.9819	4.63654e-06	0.000366169
IFI44	-1.6781	5.01078	19.2342	1.15625e-05	0.00073018
EN1	-1.67392	1.95734	16.157	5.83013e-05	0.00266477
CEBPG	-1.67304	2.02148	19.9633	7.89431e-06	0.000556526
DKK3	-1.65937	6.3211	30.3396	3.62647e-08	5.80142e-06
TP73	-1.65173	0.889255	19.5097	1.0009e-05	0.000660805
KLF9	-1.62047	1.21953	20.5798	5.71962e-06	0.000432542
ATP8B2	-1.61909	3.17437	24.5955	7.07156e-07	7.54179e-05
JAZF1	-1.60887	1.74304	26.571	2.54025e-07	3.20174e-05
PARVA	-1.60344	4.51745	91.9726	8.78852e-22	1.82772e-18
C2CD4A	-1.5836	-0.0397683	9.73835	0.00180463	0.037213
APOL6	-1.58307	4.66822	63.7581	1.40672e-15	1.09707e-12
FAAH2	-1.58159	0.877018	14.7167	0.000124937	0.00490241
APH1B	-1.57456	1.9511	30.9683	2.62282e-08	4.60951e-06
IFI6	-1.54702	6.47472	11.2472	0.000797419	0.0201421
SYCP2	-1.53511	-0.105401	15.4751	8.36015e-05	0.00356438
BST2	-1.53343	3.61093	13.024	0.000307527	0.00975968
MYO16	-1.53263	-0.71759	10.6799	0.00108309	0.0256591
DGAT1	-1.53035	2.20075	29.2175	6.46917e-08	9.89007e-06
HMGA1	-1.51767	7.90796	52.6824	3.92088e-13	1.88172e-10
ITGB6	-1.51255	6.66187	36.207	1.77428e-09	4.17726e-07
AKAP12	-1.51135	2.12623	10.4974	0.00119545	0.0273659
GCA	-1.51034	1.44311	21.2741	3.98066e-06	0.000318402
IL7R	-1.50871	4.63924	24.0559	9.35789e-07	9.34142e-05
TENM4	-1.50803	3.09752	30.5175	3.30873e-08	5.50484e-06
GPNMB	-1.49518	12.6758	25.7774	3.8315e-07	4.55328e-05
PRR5L	-1.49465	2.52993	16.5704	4.6877e-05	0.002276
GRIN2A	-1.4612	0.284976	17.5997	2.72627e-05	0.00150524
FABP5	-1.44974	4.22916	15.4379	8.52616e-05	0.00361098
EDARADD	-1.44201	1.14699	16.5834	4.65563e-05	0.00226925
SFN	-1.43925	9.01271	44.0282	3.23686e-11	1.15399e-08
ASPHD2	-1.43534	1.48379	16.6427	4.51242e-05	0.00224327
GALNT1	-1.43349	6.73372	86.1364	1.67947e-20	2.32849e-17
H2AFY2	-1.43147	4.30844	51.5457	6.99492e-13	3.11724e-10
NCR3LG1	-1.42382	1.91289	22.5746	2.02137e-06	0.000181458
CFI	-1.40074	1.85024	25.3098	4.88232e-07	5.58914e-05
NINL	-1.39999	1.4937	15.3144	9.10224e-05	0.00376085
TP53INP2	-1.39687	5.36014	30.4711	3.38876e-08	5.5638e-06
ARRDC3	-1.37874	3.28137	27.1648	1.86825e-07	2.51289e-05
PLEKHA6	-1.37407	4.33285	24.1231	9.0368e-07	9.16758e-05
MT1G	-1.37259	0.472812	10.2409	0.00137363	0.0303904
HIST3H2A	-1.3709	5.65084	60.6171	6.93308e-15	4.55321e-12
LMO1	-1.3636	1.31352	9.21824	0.00239615	0.045157
TCN1	-1.3617	3.35041	14.9084	0.000112861	0.0044993
MCCC1	-1.35743	4.372	54.232	1.78159e-13	8.89226e-11
SERPINE1	-1.3535	7.9774	22.1353	2.54093e-06	0.000221718
RASSF9	-1.35252	0.88242	9.74059	0.00180243	0.037213
ABHD6	-1.34211	3.94836	48.7754	2.87016e-12	1.1938e-09
BCL11B	-1.33824	1.74601	19.9497	7.95048e-06	0.000557338
CERS3	-1.33034	3.511	29.2085	6.49933e-08	9.89007e-06
TYMP	-1.32339	5.81331	66.2427	3.9869e-16	3.31657e-13
IL4R	-1.32257	4.93981	67.5234	2.08199e-16	1.85564e-13
FAM49A	-1.31892	4.42993	27.1309	1.90135e-07	2.51289e-05
IGFBP7	-1.29941	5.42526	23.1075	1.53194e-06	0.00014592
SLC7A8	-1.29643	4.0082	13.4731	0.000242008	0.00815509
ECM1	-1.29343	7.51066	12.4481	0.000418423	0.012343
PLCG2	-1.28806	3.77731	40.6722	1.80028e-10	5.47899e-08
CADM1	-1.28746	5.32	46.6264	8.58941e-12	3.24784e-09
ISG20	-1.27607	2.20076	10.5631	0.00115366	0.0267076
CYP24A1	-1.26943	4.24169	24.6968	6.70942e-07	7.21725e-05
SULF2	-1.2689	5.03333	15.6933	7.44872e-05	0.00329593
RIMKLB	-1.26612	3.20621	16.9333	3.87165e-05	0.00201294
LYSMD4	-1.26404	0.870878	9.15095	0.00248588	0.0461128
DDX60	-1.26024	5.96168	36.4386	1.57549e-09	3.93178e-07
GRB10	-1.25011	3.77182	13.3688	0.000255848	0.00846808
WNT5B	-1.24477	2.32002	9.91461	0.00163972	0.0346786
GID8	-1.23706	3.73187	31.3176	2.19089e-08	4.0803e-06
SLC2A13	-1.23226	2.46625	19.4828	1.01509e-05	0.00066665
MON1B	-1.21877	5.83561	43.9221	3.41716e-11	1.18443e-08
DLX2	-1.2175	4.47192	36.0323	1.94074e-09	4.48455e-07
KRT16	-1.21712	4.14497	21.5283	3.4865e-06	0.000286214
CLCA2	-1.21541	3.78637	11.1762	0.00082853	0.0206768
PKIA	-1.21531	2.57055	15.4819	8.32998e-05	0.00356438
NUPR1	-1.21408	4.36065	27.547	1.5332e-07	2.10233e-05
MTSS1	-1.21188	1.22199	11.9831	0.00053685	0.0148863
NECAP2	-1.2115	5.03116	36.5394	1.4961e-09	3.80987e-07
MGMT	-1.20512	2.66855	16.8348	4.07793e-05	0.00209401
OASL	-1.19871	6.06518	11.4525	0.000713986	0.0184454
FZD1	-1.19803	4.91674	31.2219	2.3016e-08	4.22132e-06
TMOD2	-1.18934	3.92217	36.323	1.67181e-09	4.09036e-07
WNT5A	-1.18902	1.9364	15.8547	6.83949e-05	0.00308098
ZNF736	-1.18332	0.993371	13.5335	0.000234342	0.00801129
LGR6	-1.18256	4.56619	32.6029	1.13045e-08	2.20402e-06
ZNF880	-1.17354	2.04931	15.2694	9.32128e-05	0.00383864
PER3	-1.17157	2.59436	9.20363	0.00241535	0.04531
STOM	-1.16905	1.55509	13.5753	0.000229179	0.00787796
TMEM230	-1.16629	5.34354	37.9904	7.10921e-10	2.01611e-07
AADAT	-1.1653	1.67731	15.2609	9.36349e-05	0.00384334
TMEM102	-1.1605	4.40592	28.3515	1.01168e-07	1.4184e-05
IL32	-1.15505	2.7494	19.0364	1.28246e-05	0.000796145
FAM8A1	-1.15242	2.07841	13.7541	0.00020836	0.00730315
NEO1	-1.14396	2.34162	15.2423	9.45591e-05	0.00386855
GBP4	-1.13785	3.91507	9.71178	0.0018309	0.0374559
IRX4	-1.13698	4.63034	37.8988	7.45107e-10	2.0661e-07
EGR3	-1.1338	1.57352	9.68879	0.00185395	0.0378619
ACOT1	-1.12571	3.51364	22.0181	2.70085e-06	0.000230831
NEFL	-1.12553	2.54539	12.9477	0.000320317	0.00998599
HHEX	-1.11595	0.939876	11.7907	0.00059528	0.0160777
YPEL2	-1.11345	2.39499	18.1496	2.04211e-05	0.00117265
TP53I13	-1.11082	3.71609	22.6097	1.98479e-06	0.000180775
ARSB	-1.11068	1.72305	11.9949	0.000533465	0.0148614
OLFM2	-1.10825	2.3653	9.80668	0.00173879	0.036282
TRAPPC5	-1.10651	5.67191	68.0168	1.62111e-16	1.55601e-13
TSC22D3	-1.10284	8.61872	15.2172	9.58245e-05	0.00390751
KLF11	-1.10018	2.37583	19.621	9.44237e-06	0.00065095
WIPI1	-1.09061	2.63965	14.293	0.000156444	0.00580986
GSTA4	-1.08176	2.36269	16.536	4.77363e-05	0.00229982
ACAA2	-1.07855	3.98527	13.2056	0.000279121	0.00909367
TMEFF1	-1.07172	1.38661	11.194	0.000820637	0.0205621
GPCPD1	-1.06858	2.21871	11.7653	0.000603438	0.0162278
CASP1	-1.06836	3.8528	10.8153	0.00100666	0.0243431
CAMK1D	-1.0654	2.25143	13.6217	0.000223584	0.0077282
EIF4E3	-1.06499	2.40234	12.3882	0.000432062	0.0126259
ZNF618	-1.06304	4.53758	22.3356	2.28926e-06	0.000202591
FOXL2	-1.05554	2.37943	10.0286	0.00154126	0.0331802
FAM177A1	-1.05029	2.34066	11.9945	0.000533572	0.0148614
FAT1	-1.04971	5.66657	34.9609	3.36389e-09	7.237e-07
STIM2	-1.04454	2.62608	15.406	8.67132e-05	0.00364312
SYNM	-1.04281	3.10358	20.495	5.97867e-06	0.000447546
DCBLD1	-1.04204	3.546	12.6521	0.000375143	0.0113894
TUBB3	-1.03951	6.87633	27.1411	1.89134e-07	2.51289e-05
FAM69B	-1.03875	1.16418	11.9869	0.000535769	0.0148863
ZNF484	-1.03808	3.65031	21.6246	3.3157e-06	0.000275822
BOK	-1.02888	3.017	12.5037	0.000406153	0.0121244
ATG4A	-1.02883	3.43385	24.5119	7.38531e-07	7.80965e-05
KLHL5	-1.02819	5.00623	31.0946	2.45757e-08	4.3808e-06
PLEKHG2	-1.02505	3.27008	12.5939	0.000387001	0.0116592
ACTRT3	-1.02243	2.54821	11.7156	0.000619789	0.0165624
PDE4A	-1.02147	2.14045	14.5938	0.000133352	0.00513423
DYNLT3	-1.02064	7.47855	34.6899	3.8663e-09	8.1769e-07
AMIGO2	-1.01667	6.09406	12.0269	0.000524382	0.0147039
IDH2	-1.01423	4.06537	26.6199	2.47684e-07	3.15367e-05
PLEKHA5	-1.01373	4.09273	16.3479	5.27137e-05	0.00245433
CCDC126	-1.01188	2.19355	14.2864	0.000156995	0.00581302
ARL8A	-1.01038	5.32033	46.1975	1.06913e-11	3.92372e-09
TRIB2	-1.00838	3.35063	20.3863	6.32799e-06	0.000470004
GJA1	-1.00363	7.17414	21.503	3.53275e-06	0.000288116
C20orf196	-0.997096	1.90803	15.3682	8.84656e-05	0.00369189
ENDOD1	-0.993998	5.86593	28.4182	9.77405e-08	1.38592e-05
HEG1	-0.988283	6.8541	31.4388	2.0583e-08	3.89143e-06
MEGF9	-0.987351	6.44073	34.248	4.85179e-09	9.9247e-07
HIVEP1	-0.986846	4.35282	30.5985	3.1734e-08	5.35104e-06
SMPDL3A	-0.98406	2.70198	14.6439	0.000129853	0.00504767
GYLTL1B	-0.982378	3.84733	13.8164	0.000201564	0.00713827
ZNF558	-0.970852	3.82226	19.46	1.0273e-05	0.000667635
FAM45A	-0.965162	7.31205	17.3137	3.16897e-05	0.00170441
ARFGAP2	-0.96003	5.75518	35.7241	2.27329e-09	5.15747e-07
ZNF528	-0.959867	1.66922	12.2292	0.000470473	0.0135267
KRT16P2	-0.957754	0.566631	9.14018	0.00250056	0.0462253
CARD16	-0.954372	3.03628	14.8495	0.00011644	0.0046272
ARL4C	-0.952419	4.47572	16.6222	4.56142e-05	0.00225863
AMMECR1	-0.947815	4.32963	19.5192	9.95915e-06	0.000660805
SPON2	-0.946391	4.17613	11.5181	0.0006892	0.0181431
TBX18	-0.943998	2.70267	10.0608	0.00151456	0.0326967
PBX3	-0.935599	3.29705	19.4713	1.02123e-05	0.000667168
C4orf29	-0.935166	1.95265	9.20135	0.00241837	0.04531
GALC	-0.934666	1.91655	10.1298	0.00145891	0.0318256
DNMT3A	-0.932451	1.85786	10.7605	0.0010369	0.0248816
S100A10	-0.931425	8.28748	19.0654	1.26312e-05	0.000788063
ARMC6	-0.926034	3.42962	12.3243	0.000447109	0.0130047
BAHCC1	-0.926031	3.60112	19.2377	1.15412e-05	0.00073018
CYP51A1	-0.924541	7.68045	47.5394	5.39102e-12	2.16997e-09
SOX4	-0.924088	5.91882	12.0722	0.000511785	0.0144155
DPY19L4	-0.923887	3.58326	13.0022	0.000311119	0.00975968
ANKRD17	-0.917826	5.28421	28.6242	8.78761e-08	1.27502e-05
STXBP1	-0.916606	4.30923	30.3895	3.53444e-08	5.72763e-06
LACTB	-0.916276	4.64672	24.9079	6.01346e-07	6.65425e-05
TRIM22	-0.913969	6.07921	10.7906	0.00102015	0.0245741
XYLT1	-0.911872	3.12041	9.50643	0.00204753	0.0405543
ISG15	-0.907131	6.69814	14.588	0.000133766	0.00513423
RASSF8	-0.906323	3.65291	21.9857	2.74685e-06	0.000231589
MAP4K2	-0.90535	2.82981	14.0008	0.000182732	0.0066283
SH3PXD2B	-0.904837	4.94426	21.2998	3.92779e-06	0.000316199
GNG4	-0.900651	2.90153	10.1944	0.00140864	0.0310001
BHLHE40	-0.896173	8.2769	28.5473	9.14388e-08	1.31146e-05
DBN1	-0.894508	5.51782	16.4402	5.02078e-05	0.00236098
GSDMC	-0.893536	2.15792	14.5828	0.000134137	0.00513423
ZBTB10	-0.892471	2.25441	13.5048	0.00023795	0.0081124
TP53RK	-0.879446	5.06792	23.5041	1.24645e-06	0.000120567
ARMCX6	-0.877587	3.03884	12.1691	0.00048589	0.0139058
SRSF2	-0.876139	5.61479	15.4729	8.36963e-05	0.00356438
MICAL1	-0.874423	4.04004	17.665	2.6343e-05	0.00146745
SNX9	-0.872924	2.53412	15.3275	9.03917e-05	0.0037492
WNT3	-0.867267	3.49231	11.3392	0.000758897	0.0193256
MLXIPL	-0.864234	2.34379	11.9283	0.000552863	0.0152568
FNDC3A	-0.858698	6.39997	29.618	5.26139e-08	8.31033e-06
RNF152	-0.858524	5.70128	33.5048	7.10874e-09	1.43069e-06
ZDHHC2	-0.857225	2.68931	9.30068	0.00229068	0.0439065
RNF168	-0.855856	6.49109	40.4903	1.97595e-10	5.87045e-08
HMGCS1	-0.855546	7.16694	15.0693	0.000103633	0.00418491
HES2	-0.854371	2.68019	9.32019	0.00226642	0.0435754
RFK	-0.851581	4.10499	24.2246	8.57317e-07	8.84099e-05
TPST1	-0.849715	4.08776	13.3751	0.000254981	0.00846185
CPEB4	-0.845297	3.61772	16.7857	4.18484e-05	0.0021401
STARD4	-0.844553	4.49675	20.4915	5.98976e-06	0.000447546
TMCC2	-0.844355	4.19812	9.66914	0.00187389	0.0380016
DDX60L	-0.839932	4.26336	10.6788	0.00108369	0.0256591
ARRDC4	-0.837323	3.84345	14.5256	0.000138268	0.00526007
RAB31	-0.83521	4.89435	25.2742	4.97322e-07	5.64144e-05
HMGB3	-0.834942	6.59339	21.9964	2.73163e-06	0.000231589
PXK	-0.833609	3.59383	12.1062	0.000502539	0.0142516
KLF4	-0.832533	3.96826	12.4754	0.000412337	0.0122212
SCAMP4	-0.832278	6.28022	27.1189	1.91317e-07	2.51289e-05
FOSB	-0.827969	3.22313	10.6797	0.00108318	0.0256591
SDC3	-0.827204	6.68777	26.3897	2.79028e-07	3.48171e-05
UGT1A6	-0.822761	8.70949	20.7778	5.15771e-06	0.000399738
CNTN4	-0.816415	3.80178	10.6491	0.00110123	0.0258431
MKL2	-0.811884	5.81851	32.4158	1.24473e-08	2.3895e-06
MICALCL	-0.811537	3.06832	12.4279	0.000422958	0.0124473
SPHK1	-0.811366	4.86729	14.3336	0.000153109	0.00572004
CA2	-0.81103	8.50185	31.1945	2.33428e-08	4.22132e-06
HIPK2	-0.810651	4.24731	20.7471	5.24122e-06	0.000403704
SH3BP5L	-0.809823	5.26598	13.4318	0.000247398	0.00827624
LOC285359	-0.808165	3.54305	11.8684	0.000570952	0.0156236
KCTD15	-0.807998	4.24241	13.7202	0.000212158	0.00739473
FEZ2	-0.799805	4.36956	12.141	0.000493264	0.0140257
AP4E1	-0.798777	3.40568	17.4365	2.97071e-05	0.00161871
DLL1	-0.79783	3.24706	12.3159	0.000449119	0.0130053
TMX4	-0.796029	4.56253	13.3764	0.000254807	0.00846185
TNS4	-0.794764	8.49477	32.9062	9.67148e-09	1.91557e-06
VWA5A	-0.792982	2.4257	13.3175	0.000262938	0.00865683
DDX58	-0.790898	5.89134	9.97279	0.00158871	0.033945
PLEKHG1	-0.788297	4.1093	20.1692	7.08858e-06	0.000520302
STON2	-0.78602	4.97071	14.1277	0.000170806	0.00623191
TTYH3	-0.785132	5.92975	14.6561	0.000129013	0.00504649
OLR1	-0.784291	5.82557	14.4592	0.000143225	0.00543212
IL13RA1	-0.780879	4.87812	12.5771	0.000390511	0.0117135
C7orf25	-0.779015	4.59898	23.6215	1.17272e-06	0.000114322
PVRL1	-0.776867	7.99131	19.6028	9.53308e-06	0.000652334
LUZP2	-0.772239	5.17116	9.26944	0.00233008	0.044389
ACSL1	-0.769673	5.6992	12.7597	0.000354165	0.0108849
FDFT1	-0.765739	8.7914	25.602	4.19594e-07	4.93933e-05
AGPHD1	-0.764378	2.64661	9.20577	0.00241253	0.04531
STK19	-0.761935	4.46187	16.4356	5.03302e-05	0.00236098
RPS6KA2	-0.761215	5.92587	16.7606	4.24048e-05	0.00214011
KLF12	-0.758242	4.30174	10.6521	0.00109947	0.0258431
PPIC	-0.753723	4.00746	9.09217	0.00256706	0.0473143
IFIH1	-0.7533	4.59467	10.2803	0.00134459	0.0298007
CRIP2	-0.750616	7.07101	11.0324	0.000895322	0.0219918
CFB	-0.750547	4.22141	9.07131	0.0025965	0.0475759
YDJC	-0.74561	3.36846	12.1784	0.000483464	0.0138682
ZNF267	-0.743267	4.02483	10.6905	0.00107687	0.0256435
LONRF1	-0.743223	4.2942	10.076	0.00150213	0.0324846
TPM3	-0.742576	8.92696	18.193	1.99615e-05	0.00115744
RDX	-0.740835	7.42586	18.5626	1.64415e-05	0.000983294
SLC39A9	-0.736554	5.96049	30.8121	2.84263e-08	4.92575e-06
RAB32	-0.73463	5.08276	19.3426	1.09244e-05	0.000706292
MFHAS1	-0.733945	3.9	10.6929	0.00107547	0.0256435
KRT5	-0.733341	12.7315	18.5238	1.67797e-05	0.000997035
ULK2	-0.729605	2.62835	10.4087	0.00125422	0.0283518
SEMA3C	-0.726408	6.83321	18.8837	1.38933e-05	0.000837494
ATG10	-0.722017	2.99371	11.2907	0.000778979	0.0197162
WARS2	-0.721049	3.83272	16.5477	4.74403e-05	0.00229442
CPT1A	-0.720137	6.70793	11.0756	0.000874708	0.0216131
SH3PXD2A	-0.719462	5.11129	9.82425	0.00172226	0.0359972
CKMT1B	-0.718596	6.38847	11.847	0.000577553	0.0157345
PPAP2A	-0.716174	5.4712	19.236	1.15513e-05	0.00073018
KRT6A	-0.714537	9.56072	13.0012	0.000311296	0.00975968
PPAP2B	-0.712959	5.33238	19.0257	1.28973e-05	0.000796695
DLX1	-0.712645	3.50814	11.3945	0.000736634	0.0188742
MRC2	-0.711388	5.1155	9.50633	0.00204765	0.0405543
KATNBL1	-0.71076	3.61134	9.49618	0.002059	0.0405879
HNRNPC	-0.710752	7.65307	10.2838	0.001342	0.0297963
CDC42EP3	-0.708564	6.52745	9.83583	0.00171145	0.0358916
PTHLH	-0.705242	5.35064	9.30724	0.0022825	0.0438169
ARID3A	-0.704971	3.31237	11.6286	0.000649448	0.0172789
MARK1	-0.702068	4.17918	9.54239	0.0020078	0.0400213
CLIP1	-0.70156	5.86522	15.7862	7.09189e-05	0.00317178
IFI30	-0.701022	6.19834	13.479	0.000241254	0.00815509
MSMO1	-0.700959	7.03897	19.2262	1.16106e-05	0.00073018
ME1	-0.700683	5.17868	13.4665	0.000242861	0.00815509
RCAN3	-0.69949	5.6478	13.0305	0.000306454	0.00975495
SLC2A6	-0.698218	4.53559	9.79288	0.00175189	0.0364335
KIAA0284	-0.698067	3.70625	12.3123	0.000449976	0.0130053
SPA17	-0.697211	3.82817	11.2339	0.000803157	0.020246
ACTR1A	-0.695086	6.25959	14.3863	0.000148881	0.0055788
GPR153	-0.694755	4.50585	9.18277	0.00244304	0.0456352
PLAUR	-0.693563	4.26798	10.6711	0.00108823	0.0257176
PPFIBP1	-0.691967	7.21238	29.4876	5.62752e-08	8.77753e-06
UBASH3B	-0.686885	4.85183	11.3847	0.000740524	0.018935
JUNB	-0.684919	8.54044	11.9261	0.000553531	0.0152568
CAPNS2	-0.68435	4.92572	13.2275	0.000275872	0.00901135
TRIM47	-0.684065	3.9327	8.98575	0.00272093	0.0492769
MLL4	-0.682038	4.79876	10.4909	0.00119964	0.0273659
TCF4	-0.681289	4.45866	12.8223	0.000342514	0.0105789
ATAD2B	-0.677491	2.95277	9.78794	0.0017566	0.0364706
CASC4	-0.676354	5.49126	25.076	5.51145e-07	6.19567e-05
PRKCDBP	-0.671659	8.45208	15.6186	7.74905e-05	0.00338086
PRPS1	-0.671466	5.34336	14.6185	0.000131617	0.00510038
ELOVL5	-0.664581	7.74911	18.3844	1.80533e-05	0.00106259
NMI	-0.664163	4.62225	14.9151	0.000112458	0.00449759
TPM1	-0.659766	8.13697	13.8129	0.00020194	0.00713827
FBXO30	-0.659582	3.91233	12.9161	0.000325769	0.0101118
ARHGAP21	-0.657511	6.47568	22.8013	1.79646e-06	0.00016982
HOMER3	-0.65406	7.79138	14.4374	0.000144899	0.0054624
RTN4R	-0.652624	3.98044	10.0241	0.00154505	0.0331826
RHBDD2	-0.64999	6.72885	15.8168	6.97813e-05	0.00313212
IDI1	-0.64788	7.71065	10.7006	0.00107099	0.0256013
2018-03-05	-0.6473	4.98254	18.0642	2.13578e-05	0.0012169
ABHD3	-0.645374	6.60682	20.1702	7.08488e-06	0.000520302
FHOD3	-0.64167	6.38489	18.1859	2.00358e-05	0.00115744
DUSP10	-0.641553	7.27036	11.791	0.00059518	0.0160777
NCS1	-0.639636	6.79049	12.6039	0.00038495	0.0116305
ATP9A	-0.638558	6.88466	14.39	0.000148591	0.0055788
GRAMD3	-0.638398	5.73027	9.47934	0.00207798	0.040769
CUX1	-0.635342	5.32365	13.4645	0.000243123	0.00815509
FNBP1L	-0.629545	5.078	10.6389	0.00110734	0.0258753
C9orf89	-0.629189	6.39648	25.4489	4.54256e-07	5.29739e-05
KPNA1	-0.628106	5.90851	19.2206	1.1645e-05	0.00073018
WBP5	-0.62469	4.94801	9.43472	0.00212915	0.0415118
PALM2	-0.623955	3.16707	9.7699	0.00177392	0.0367691
ACAT2	-0.615278	5.52961	11.4908	0.000699408	0.0182578
FAM175B	-0.615155	4.67292	10.8024	0.00101368	0.0244656
ESRP2	-0.611986	5.47007	20.0857	7.40496e-06	0.000537204
HGSNAT	-0.609778	4.94198	12.3112	0.000450256	0.0130053
MMP2	-0.608515	8.87029	11.1956	0.00081993	0.0205621
CCDC85B	-0.607549	5.73348	12.4012	0.000429067	0.0125974
CTSC	-0.607165	5.17482	10.2118	0.00139542	0.0307634
ZNF460	-0.606739	5.23914	9.33105	0.00225303	0.0433978
LAMC1	-0.602788	7.63242	20.1248	7.2549e-06	0.000529395
MSN	-0.602722	9.24359	17.6709	2.62611e-05	0.00146745
C5orf15	-0.602492	6.0781	17.0164	3.70581e-05	0.0019511
2018-03-02	-0.600738	4.82493	13.6842	0.000216266	0.00751691
STIM1	-0.600208	5.59499	12.357	0.000439333	0.0128084
KATNA1	-0.600162	4.1423	10.5736	0.00114712	0.0266055
ZNF706	-0.594669	4.04321	10.0909	0.00149004	0.0322789
C6orf62	-0.593179	5.55859	12.4513	0.000417697	0.012343
ACTR3	-0.587342	6.56222	11.843	0.000578789	0.0157345
PMAIP1	-0.586616	6.46061	13.084	0.000297832	0.0095291
ATL3	-0.584706	5.65382	19.9985	7.75022e-06	0.000555789
PIEZO1	-0.584093	6.91937	14.2584	0.000159347	0.00588263
PBRM1	-0.583151	5.38318	15.6671	7.55277e-05	0.00331843
EIF2C2	-0.579899	6.35214	14.0378	0.000179171	0.00651807
PAWR	-0.578202	4.82198	11.1659	0.000833134	0.0207502
CST3	-0.576807	8.42985	16.9948	3.74825e-05	0.00196515
NEDD4	-0.575392	6.58983	15.6537	7.60652e-05	0.00333032
ACVR1	-0.574791	5.92982	12.9648	0.000317401	0.00992615
TBC1D23	-0.57475	6.13394	14.7214	0.000124626	0.00490241
AKIP1	-0.569382	4.94878	12.5902	0.000387767	0.0116592
PCBP4	-0.568019	4.12994	9.61579	0.00192911	0.0387625
MAGT1	-0.56269	6.03719	15.1052	0.000101682	0.00411944
EPHB4	-0.562539	7.1377	17.0891	3.5667e-05	0.00188582
HNRNPM	-0.559165	7.04299	15.3265	9.044e-05	0.0037492
LITAF	-0.557111	5.7726	15.5247	8.1433e-05	0.0035282
MAPK6	-0.556955	6.37165	10.4916	0.0011992	0.0273659
ATP13A2	-0.556578	5.16726	10.3542	0.00129183	0.0290441
PDE7A	-0.554667	5.36842	10.3937	0.00126446	0.0285314
GNG10	-0.553225	5.66212	10.8835	0.000970221	0.0236454
RNASEH1	-0.548267	4.99817	11.4224	0.000725639	0.0186307
ARPC5L	-0.548073	4.88428	9.66705	0.00187602	0.0380016
NFATC3	-0.547924	5.22739	15.1713	9.81838e-05	0.00399068
CALM1	-0.5436	6.82697	13.7749	0.000206071	0.00724324
CBR1	-0.542927	6.33387	12.0088	0.00052951	0.0148144
DHCR24	-0.539691	9.58957	9.3305	0.00225371	0.0433978
ZNF532	-0.53747	6.49453	12.0349	0.000522138	0.014674
BACE1	-0.534149	4.79513	11.4558	0.00071271	0.0184454
DPY19L1	-0.530892	6.73975	16.4937	4.8811e-05	0.00231691
HIST1H2BK	-0.526999	6.56488	9.71161	0.00183107	0.0374559
PICALM	-0.52621	5.52688	15.6829	7.4897e-05	0.00330235
BAZ1A	-0.525434	4.78712	10.3642	0.0012848	0.0289382
SUSD1	-0.523743	4.9084	9.25292	0.00235121	0.0445796
GINM1	-0.522374	4.77762	13.0076	0.000310235	0.00975968
PCMTD1	-0.519397	5.74539	9.25045	0.00235438	0.0445796
P4HA2	-0.519359	6.32965	16.0996	6.00979e-05	0.00273687
GPD2	-0.508342	5.32707	10.1584	0.00143648	0.0315571
F11R	-0.508133	9.74104	13.8375	0.000199319	0.00710601
GSKIP	-0.506885	4.64194	10.4419	0.00123185	0.0280494
FHL2	-0.504966	6.34273	11.8782	0.000567963	0.0155759
TRIB3	-0.504323	6.57008	11.5605	0.00067369	0.0177723
MYO5A	-0.503558	6.57349	13.8692	0.000195985	0.00703228
KIAA1279	-0.49948	5.37154	9.93327	0.00162318	0.0345043
NAV1	-0.496452	5.59961	9.17003	0.0024601	0.0457483
TMEM41B	-0.496339	5.5069	9.41774	0.00214896	0.0417675
SGPL1	-0.493058	6.21733	9.67062	0.00187238	0.0380016
ATMIN	-0.492213	6.27322	15.484	8.32076e-05	0.00356438
DGCR2	-0.491954	7.22388	10.5409	0.00116762	0.0269137
TGFB1	-0.49186	6.46138	10.5046	0.00119078	0.0273135
OCIAD2	-0.488684	5.2376	10.3202	0.00131579	0.0294238
BAZ1B	-0.485857	4.83712	10.1005	0.00148228	0.0322789
TRIM21	-0.48411	5.09311	9.41399	0.00215336	0.041788
PTP4A2	-0.481945	5.77737	12.9442	0.000320915	0.00998599
STK3	-0.481298	5.33877	9.79852	0.00174652	0.0363825
PEPD	-0.4726	5.34802	9.90881	0.00164489	0.0347292
SENP5	-0.468814	5.67657	12.8054	0.000345625	0.0106487
EDIL3	-0.456987	6.74652	9.45804	0.00210226	0.041116
MYL12A	-0.456577	7.93842	13.5591	0.000231164	0.00792436
ITGAV	-0.45599	7.92702	9.50001	0.0020547	0.0405674
RTN4	-0.453858	9.24069	9.00536	0.00269189	0.0488929
FAM190B	-0.448934	6.27142	10.5352	0.00117119	0.0269137
LAMP2	-0.439606	9.22905	9.26001	0.00234211	0.0445501
AMFR	-0.431809	6.75946	12.073	0.000511578	0.0144155
MOB4	-0.431259	6.18957	9.43016	0.00213446	0.0415504
GOLGA7	-0.42817	6.91123	10.0274	0.00154228	0.0331802
USP32	-0.424441	6.36049	11.4311	0.000722256	0.0185821
BMPR2	-0.423291	7.85149	9.4903	0.00206562	0.0406542
ANTXR1	-0.422605	5.97164	9.2302	0.00238056	0.0449454
SCPEP1	-0.418099	7.11743	11.4533	0.00071367	0.0184454
ITGA6	-0.382348	8.93509	9.34371	0.00223753	0.0432866
ATP1A1	-0.366077	9.80938	8.95139	0.00277259	0.0499226
RPS15	0.396416	10.877	9.35651	0.00222195	0.043052
RPL15	0.398512	10.4876	9.8303	0.0017166	0.0359393
CASP2	0.403099	6.38983	11.0411	0.000891142	0.0219323
MRPL21	0.404312	6.20723	10.0096	0.00155725	0.0333873
RPS18	0.411293	9.03242	10.0913	0.00148974	0.0322789
RPS4X	0.424435	11.973	10.5474	0.00116352	0.026886
TUT1	0.426967	5.09197	9.53227	0.00201891	0.0401785
SLC25A23	0.427238	7.17071	10.8369	0.000994981	0.0241544
SYNJ2BP	0.447376	4.32781	9.02703	0.00266016	0.0485285
DDX49	0.452012	5.40101	10.8214	0.00100336	0.0243105
BCL2L1	0.455779	8.44145	9.27019	0.00232913	0.044389
RPL23	0.456431	11.5896	10.3426	0.00129995	0.0291216
FBL	0.458594	7.01467	10.4238	0.001244	0.028223
MRPS9	0.458689	5.57895	10.0932	0.00148819	0.0322789
RPL13A	0.459596	10.5881	10.6579	0.00109602	0.0258431
MTIF2	0.462591	5.59966	12.5622	0.000393634	0.0117788
GSTK1	0.463122	7.45163	13.1413	0.000288864	0.00933794
RPS11	0.46402	11.3156	9.57633	0.00197102	0.0394773
PTK2B	0.465318	6.80669	9.14824	0.00248957	0.0461128
RPL18	0.467463	11.3944	10.6481	0.00110182	0.0258431
ZNF687	0.468966	5.30484	11.0478	0.00088793	0.0218964
NAT10	0.471436	5.74486	9.73263	0.00181025	0.037213
FASTK	0.472651	4.83321	9.3374	0.00224523	0.0433685
PLXNA2	0.473397	7.66631	9.65538	0.00188798	0.03812
NFIA	0.473493	6.75997	9.6676	0.00187547	0.0380016
TXN2	0.475841	7.19687	13.3097	0.000264035	0.00867009
SEMA4A	0.477737	5.15711	9.08824	0.00257258	0.0473461
RPL37	0.486234	5.49094	10.9277	0.000947373	0.0231337
LAMB2	0.48838	7.31282	9.47163	0.00208674	0.0408766
NDUFB2	0.494007	4.80384	9.04763	0.00263035	0.048055
C1orf226	0.496337	5.48331	9.5435	0.00200659	0.0400213
RPL19	0.497002	11.6994	8.97548	0.00273627	0.0494113
NPEPPS	0.499831	7.17522	9.43785	0.00212552	0.0415059
ZNHIT1	0.501951	5.39746	10.7552	0.00103986	0.0249047
C11orf83	0.502887	4.49144	10.6191	0.00111925	0.0261046
B9D1	0.506215	4.10372	9.5579	0.00199091	0.0398118
TULP3	0.510102	6.51831	15.508	8.21561e-05	0.00354721
RPS16	0.511459	10.9712	9.61998	0.00192472	0.0387366
PTRHD1	0.511847	5.90719	11.5057	0.000693843	0.0182269
SNHG5	0.512331	7.61709	13.4967	0.000238981	0.00812535
DMAP1	0.512606	4.59197	9.28244	0.00231361	0.0442101
RPS6	0.515812	10.4846	12.844	0.000338567	0.010483
MTMR4	0.52119	5.02898	10.7719	0.00103053	0.0247763
XRCC1	0.524225	5.80155	13.8258	0.000200558	0.0071298
CERS6	0.525114	7.14597	12.6637	0.00037283	0.0113467
UNC119B	0.52569	5.44452	13.1061	0.000294337	0.00944148
PABPC4	0.528461	7.73786	11.1843	0.000824908	0.0206277
COX15	0.532833	5.97707	14.1712	0.000166902	0.00610735
C19orf54	0.533476	4.09217	9.50351	0.00205079	0.0405543
C15orf41	0.534024	6.06915	9.01106	0.00268351	0.0488117
EEF2	0.540362	12.5024	12.677	0.00037018	0.0112937
CBX6	0.54302	5.39653	15.4207	8.60424e-05	0.00362715
QPCTL	0.54329	4.53842	9.19604	0.0024254	0.0453735
ADAL	0.544051	3.76626	11.0771	0.000874018	0.0216131
RPS8	0.546142	11.2099	16.7682	4.22348e-05	0.00214011
KCNK5	0.553407	5.73318	9.7385	0.00180449	0.037213
CARHSP1	0.553665	6.66158	16.0812	6.06837e-05	0.0027535
ARAP1	0.554102	5.96197	13.0117	0.000309552	0.00975968
SERTAD2	0.554185	4.24082	11.0956	0.000865335	0.0215093
NCDN	0.558283	4.30363	10.3476	0.00129643	0.029095
THRB	0.559995	4.95945	11.5687	0.000670721	0.0177691
QARS	0.563387	6.8216	11.3574	0.00075149	0.0191761
POLL	0.571009	3.56954	9.25114	0.00235349	0.0445796
EEF1G	0.571552	12.0671	16.4593	4.97061e-05	0.00234937
RPL3	0.571987	10.5573	19.2948	1.12013e-05	0.000720462
PEX11B	0.572586	4.37194	13.8424	0.000198802	0.00710601
HIST1H3I	0.584758	7.88391	10.3147	0.00131972	0.0294588
ATXN7L3B	0.590098	6.66121	16.7527	4.25827e-05	0.00214011
CMTM7	0.594156	4.49183	9.06064	0.0026117	0.0477842
MAST4	0.596339	6.01854	17.2228	3.32419e-05	0.00178023
FANCG	0.600386	4.25434	12.6047	0.000384788	0.0116305
SHMT2	0.601202	5.90607	9.94127	0.00161614	0.0344134
CLDN4	0.603769	6.26358	15.5932	7.85356e-05	0.00341452
AJUBA	0.615096	8.3596	11.7154	0.000619862	0.0165624
C1orf116	0.618854	6.39653	13.1108	0.000293594	0.00944148
RPL13	0.620486	9.85701	17.1227	3.50416e-05	0.00186063
EEF1B2	0.621787	8.69787	14.2214	0.000162513	0.00598182
UST	0.62391	4.22021	10.1438	0.00144786	0.0316398
ADPRM	0.625645	3.54582	9.86796	0.00168181	0.035389
ZNF488	0.632129	7.23655	9.62873	0.00191557	0.0386147
MRPS6	0.633265	6.2903	21.4009	3.72594e-06	0.000301898
CCDC90B	0.637227	5.35839	13.8679	0.000196124	0.00703228
ING5	0.646677	4.15974	14.6452	0.000129766	0.00504767
MUTYH	0.650664	2.74008	9.14735	0.00249078	0.0461128
DANCR	0.651885	5.85466	19.8764	8.26136e-06	0.000572696
SNORA9	0.652579	7.54627	14.568	0.000135188	0.00515863
IMPDH2	0.653526	7.14264	17.8446	2.39695e-05	0.00134726
SMO	0.665117	4.12856	14.7307	0.000124011	0.00489686
CAMK2G	0.667084	5.37226	10.6389	0.00110732	0.0258753
NR2F1	0.671916	3.46751	9.08425	0.00257821	0.0473798
RPLP0	0.674398	11.7133	21.8924	2.88374e-06	0.000241499
MACC1	0.681622	4.38601	9.10621	0.00254744	0.0470221
AHCY	0.683601	7.58923	10.3045	0.00132705	0.0295695
HK2	0.683744	3.77957	10.2978	0.0013319	0.0296246
C9orf123	0.68475	5.39276	13.7896	0.000204463	0.00720702
CLASRP	0.688071	5.4921	10.1446	0.00144724	0.0316398
NFKBIL1	0.689905	4.58082	9.51535	0.00203761	0.0404861
FAM40B	0.691503	4.46503	11.8806	0.000567223	0.0155759
DHX37	0.697012	4.00052	9.01775	0.0026737	0.0487043
DAG1	0.705554	8.18472	25.3178	4.86191e-07	5.58914e-05
CLDN16	0.710339	3.93642	11.4434	0.000717495	0.0184977
SEMA4D	0.715887	2.78639	9.96428	0.00159607	0.034044
BMP4	0.724075	4.02866	9.92998	0.00162609	0.0345073
MGAT4B	0.736025	7.49436	17.3981	3.03129e-05	0.00164454
ARHGEF26	0.740629	3.94741	9.87014	0.00167982	0.035389
FBP1	0.745579	3.99152	12.7013	0.000365401	0.0111752
SND1	0.745901	6.81281	16.8972	3.94604e-05	0.0020431
GLB1L2	0.74758	4.28726	13.5855	0.000227941	0.00785705
SNHG1	0.756692	6.09261	16.2093	5.67139e-05	0.00261135
DPY19L3	0.760024	2.51962	9.65877	0.0018845	0.0381114
C10orf116	0.773559	9.27834	9.29378	0.00229933	0.0440047
HPDL	0.77828	3.07739	9.66992	0.00187309	0.0380016
C10orf54	0.78131	6.20087	17.6501	2.65508e-05	0.00147245
KRT13	0.783394	13.1684	13.0141	0.00030915	0.00975968
SNHG8	0.783792	5.17786	24.9039	6.02605e-07	6.65425e-05
FLJ39051	0.784641	3.72417	11.2147	0.000811538	0.0204161
LOC93622	0.810378	4.20166	19.5558	9.77061e-06	0.000659014
DUSP5	0.811847	4.29782	11.3181	0.000767547	0.019506
F3	0.819149	6.14459	9.73533	0.00180759	0.037213
HIC2	0.819841	3.266	10.1543	0.00143967	0.0315716
DDAH1	0.821864	4.52066	13.3428	0.000259418	0.00856354
BCAM	0.83668	8.34754	14.6103	0.000132189	0.00510667
BCL2L12	0.83778	4.41003	12.1403	0.000493451	0.0140257
DUSP9	0.852886	2.51732	8.97995	0.00272958	0.0493618
SCNN1A	0.855147	6.4786	15.3708	8.83423e-05	0.00369189
COBL	0.859325	2.75323	16.2204	5.63841e-05	0.00260578
IL28RA	0.862742	2.10966	9.91498	0.00163939	0.0346786
P2RX6	0.865988	2.69785	15.0572	0.0001043	0.00419826
RAB15	0.888842	3.48345	13.0465	0.000303853	0.00969686
CLU	0.892906	10.0063	18.2551	1.93205e-05	0.00112654
TRPV6	0.909142	3.39451	18.2628	1.92424e-05	0.00112654
SEMA3A	0.91834	4.86007	11.6229	0.000651456	0.0172955
PTPRM	0.919246	3.75835	16.5949	4.62747e-05	0.00226925
ALDH3B1	0.928097	5.05392	20.9576	4.69573e-06	0.000368511
C7orf29	0.930934	2.08543	11.8122	0.000588429	0.0159618
PDZK1	0.959937	3.37198	9.22993	0.0023809	0.0449454
C9orf169	0.977093	2.16007	11.7831	0.000597724	0.0161089
NT5E	0.98085	4.44928	13.1327	0.000290188	0.0093565
REPIN1	0.985803	2.4382	13.1839	0.000282366	0.00917544
SCEL	1.00493	4.11453	14.9939	0.000107862	0.00432764
RGL3	1.01145	2.3021	8.95156	0.00277232	0.0499226
C17orf76.AS1	1.01855	2.49318	15.9902	6.36699e-05	0.00287853
GATA2	1.02669	4.1999	16.4051	5.11488e-05	0.00239039
SNCG	1.02878	7.88095	38.6741	5.00823e-10	1.45332e-07
NRP2	1.03947	5.61462	19.9684	7.87342e-06	0.000556526
RGS2	1.05397	4.5606	16.6077	4.59645e-05	0.00226698
TSGA10	1.05983	0.358375	9.84995	0.00169836	0.0356771
MITF	1.06034	1.49858	12.1418	0.000493041	0.0140257
TIMP3	1.07164	8.0728	11.4622	0.000710248	0.0184454
ATPBD4.AS1	1.0841	2.27987	19.5751	9.67231e-06	0.00065593
LOC100289495	1.10694	1.28045	11.4696	0.000707427	0.0184286
SLC45A4	1.10958	2.21896	14.1994	0.000164424	0.00603435
IFNA1	1.11049	2.09285	10.9543	0.000933887	0.0228491
FAT3	1.11633	2.62743	18.5593	1.64697e-05	0.000983294
COX7C	1.13301	7.77653	58.3512	2.1926e-14	1.18954e-11
SFXN2	1.13734	2.58535	13.2643	0.000270512	0.00885944
ANKRD2	1.13846	0.685467	9.07133	0.00259648	0.0475759
RABL6	1.14527	7.03554	76.8422	1.85179e-18	2.31066e-15
ALPP	1.16039	10.5217	16.5198	4.81444e-05	0.00231056
WNT7B	1.17486	4.70039	26.0561	3.31638e-07	4.01765e-05
CLDN15	1.18771	1.83103	13.4709	0.000242295	0.00815509
TNFSF15	1.1921	2.97626	12.3953	0.000430405	0.012607
DAGLA	1.2138	0.955713	14.453	0.000143702	0.00543368
SH3D21	1.22077	3.09874	19.5423	9.83956e-06	0.000660097
NBEA	1.2221	2.77136	16.7396	4.28776e-05	0.00214011
PSORS1C1	1.22986	3.18786	24.3453	8.05222e-07	8.44333e-05
MUC4	1.2595	5.45397	17.5062	2.86371e-05	0.00156725
ALPPL2	1.26048	4.42796	9.17429	0.00245438	0.0457101
NALCN	1.26719	2.20662	16.1872	5.73814e-05	0.00263237
LOC100507032	1.27428	1.66862	19.9634	7.89385e-06	0.000556526
PLLP	1.28475	3.7028	23.1314	1.51297e-06	0.000145222
SUSD4	1.30088	2.31086	19.0143	1.29742e-05	0.000797497
ARRB1	1.30249	2.99526	35.1082	3.11877e-09	6.82737e-07
SLCO2A1	1.34151	2.37677	13.9059	0.000192192	0.00693113
KCNAB3	1.35591	-0.206662	10.6115	0.00112388	0.0261636
ITGBL1	1.36991	4.15033	42.0209	9.03016e-11	2.96522e-08
CHRM3	1.38889	1.46736	9.60031	0.00194544	0.0390277
GGT6	1.39034	-0.0977332	10.8654	0.000979761	0.0238313
PLSCR4	1.39158	2.77893	35.6377	2.37644e-09	5.29522e-07
GCAT	1.40038	1.92964	18.9646	1.33165e-05	0.000806617
PSCA	1.40751	3.68006	12.2586	0.00046313	0.0133463
ANXA9	1.43364	5.3823	47.2443	6.26665e-12	2.4436e-09
GRHL3	1.46844	2.08177	13.9752	0.000185241	0.00669981
CDH4	1.497	3.66738	22.5816	2.01407e-06	0.000181458
PLCE1	1.5105	3.02026	28.8413	7.85578e-08	1.15378e-05
CDH5	1.54079	5.38886	22.0702	2.62857e-06	0.000226202
GPM6A	1.5429	-0.341852	14.799	0.000119598	0.00473759
C1orf68	1.54837	0.0502839	11.4929	0.000698615	0.0182578
WFDC11	1.54964	2.11879	24.1291	9.0087e-07	9.16758e-05
WNT10B	1.55266	-0.445375	9.98625	0.00157714	0.0337556
PIEZO2	1.55901	-0.138836	12.4986	0.000407258	0.0121283
ATP11A	1.58901	6.10217	91.1753	1.31494e-21	2.34397e-18
CALB1	1.60452	4.62183	34.2931	4.74052e-09	9.85869e-07
ABCB1	1.61873	0.343678	17.5316	2.8257e-05	0.00155326
PARD3B	1.61954	1.00683	20.0563	7.51947e-06	0.000542358
ZNF844	1.65979	-0.159356	16.5866	4.64784e-05	0.00226925
NAPA.AS1	1.70776	0.824347	26.8789	2.16606e-07	2.81543e-05
PCDHGA12	1.72515	0.223114	16.2777	5.47043e-05	0.00253755
ATP6V1B1	1.76597	5.85462	23.951	9.88191e-07	9.78623e-05
GPC6	1.77314	2.07824	29.0793	6.94736e-08	1.04445e-05
PCDH11X	1.85514	-1.05475	9.2158	0.00239935	0.045157
NPY6R	1.92602	-0.29823	9.48483	0.00207177	0.0407112
ERBB4	1.92743	1.53612	40.8525	1.64165e-10	5.25243e-08
CRNN	1.95253	-0.00505393	11.8581	0.000574109	0.0156756
LOC100507462	1.98164	-0.558524	13.7435	0.000209547	0.00732415
FLG	2.01017	3.53102	49.1548	2.36536e-12	1.01776e-09
FTCD	2.05848	-0.688887	11.6748	0.00063353	0.0168914
RORB	2.09363	-0.0880004	18.4884	1.70944e-05	0.00101092
WNK1	2.104	-0.268328	22.7691	1.82678e-06	0.000171387
TMPRSS15	2.17346	0.0108518	27.8141	1.33547e-07	1.85155e-05
TIMP2	2.25747	6.0253	30.7856	2.88171e-08	4.92575e-06
ZNF608	2.31963	0.149171	21.198	4.142e-06	0.000329196
RPL23AP32	2.36385	-0.739755	13.6386	0.000221588	0.00768048
SCNN1G	2.37232	2.06096	12.7386	0.00035819	0.0109816
SFMBT2	2.50602	4.8211	98.7583	2.85283e-23	7.11952e-20
GAB2	2.67692	0.462404	37.5898	8.7301e-10	2.36814e-07
SPRR3	2.87397	-0.94873	11.0917	0.000867157	0.0215117
LRFN5	3.07093	-1.04386	25.9363	3.52871e-07	4.23378e-05
DACH1	3.20569	2.31076	88.1022	6.21572e-21	9.69497e-18
LRCH2	3.21483	-0.728048	20.6032	5.65012e-06	0.000429891
CAPN8	3.35562	0.202562	16.7435	4.27897e-05	0.00214011
ARHGAP28	3.61807	-0.66511	36.2821	1.70724e-09	4.09671e-07
CADM2	4.1739	0.685382	61.7603	3.87915e-15	2.68911e-12
FAM5C	4.49148	1.6715	151.092	1.00084e-34	1.24884e-30
DPP6	7.07827	-1.25462	54.592	1.48339e-13	7.71241e-11

## Sheet: shLINC3_FDR<0.05
	logFC	logCPM	LR	PValue	FDR
SLC17A8	4.1968	-0.54888	8.89206	0.00286414	0.0165764
DTL	4.19541	2.91507	60.539	7.21361e-15	1.80023e-12
C12orf54	4.15907	-0.411728	26.9386	2.10024e-07	5.88918e-06
GPR19	4.15266	-1.13639	35.6645	2.34402e-09	1.23562e-07
CDC45	4.12403	2.25346	50.5112	1.18489e-12	1.66124e-10
CPA4	4.00648	1.21193	86.4583	1.42712e-20	1.27197e-17
CYP1A1	3.67222	-0.0535723	37.8371	7.69046e-10	4.79808e-08
RRM2	3.64563	3.40235	31.9832	1.55515e-08	6.08313e-07
CAPN8	3.62182	0.202562	19.4436	1.03615e-05	0.00016945
COL3A1	3.5403	0.907417	33.5318	7.011e-09	3.0804e-07
CLSPN	3.51268	1.62647	27.9009	1.27687e-07	3.8766e-06
EXO1	3.48577	1.45433	48.3227	3.61534e-12	4.33771e-10
PTGFR	3.42175	-0.531895	31.8582	1.6585e-08	6.4671e-07
HIST1H2AL	3.40991	5.58389	68.7319	1.12799e-16	5.02679e-14
ASF1B	3.34984	4.123	52.1522	5.13603e-13	7.91202e-11
FAM111B	3.29516	2.98537	30.6603	3.07394e-08	1.11502e-06
RAD54L	3.28094	0.977849	24.7578	6.50044e-07	1.56891e-05
SKA1	3.2798	1.6272	42.4957	7.08388e-11	6.26898e-09
CST6	3.27502	-0.439438	19.3527	1.08665e-05	0.000175865
HIST1H3G	3.26853	6.69898	55.4959	9.36546e-14	1.69733e-11
PLEKHG4B	3.22915	0.856988	83.5831	6.10922e-20	4.76443e-17
PKMYT1	3.21224	1.47056	27.6191	1.4771e-07	4.37651e-06
PRKAR2B	3.17506	-1.16806	18.0129	2.19415e-05	0.000317921
SHCBP1	3.06868	1.8873	34.7559	3.73747e-09	1.86545e-07
KRTAP3.1	3.05711	-0.425099	18.2196	1.96848e-05	0.000289313
CDCA3	3.03738	1.34623	35.6291	2.38692e-09	1.24619e-07
HIST1H3B	3.03377	7.04079	60.2228	8.47032e-15	2.07241e-12
EME1	3.02304	0.700981	25.1513	5.30044e-07	1.33076e-05
NGB	2.99524	2.20618	17.7507	2.51822e-05	0.000359524
TYMS	2.97065	3.26454	61.7125	3.9744e-15	1.0781e-12
CPNE7	2.96705	0.491412	29.3455	6.05568e-08	2.04777e-06
ESCO2	2.96434	2.41493	33.9809	5.56554e-09	2.56261e-07
SPC25	2.96098	1.9439	25.2002	5.16779e-07	1.30534e-05
TICRR	2.9604	2.58671	49.9864	1.54814e-12	2.03345e-10
PID1	2.95435	-1.09208	7.57894	0.00590542	0.0290796
C16orf59	2.9412	0.741233	26.0442	3.33693e-07	8.93523e-06
ERCC6L	2.89902	1.9233	27.8727	1.29566e-07	3.9146e-06
KRTAP5.1	2.8616	-0.744116	16.4509	4.99267e-05	0.000637651
BNIP3	2.84434	1.89032	63.71	1.44153e-15	4.28273e-13
HIST1H2BM	2.83509	4.42353	58.8492	1.70231e-14	3.72656e-12
HJURP	2.82656	4.56963	45.707	1.37328e-11	1.45219e-09
BIRC5	2.82533	3.76236	59.4829	1.23359e-14	2.79869e-12
SFMBT2	2.81981	4.8211	122.806	1.53753e-28	4.79633e-25
KIF2C	2.79871	3.30074	35.1218	3.09714e-09	1.58386e-07
SPTBN5	2.79247	-0.628392	18.1442	2.0479e-05	0.000299574
SPRR3	2.76311	-0.94873	10.2005	0.00140402	0.00969526
IL1A	2.75374	-0.0795342	21.2606	4.00897e-06	7.56791e-05
CHRM3	2.75116	1.46736	38.2297	6.28864e-10	4.02409e-08
MTMR9LP	2.74607	-0.25036	24.0244	9.51204e-07	2.19798e-05
CDCA5	2.74376	3.75358	55.1392	1.1229e-13	2.00164e-11
C17orf53	2.74204	1.39614	37.0761	1.13606e-09	6.71839e-08
PDCD1LG2	2.68297	-0.6744	14.035	0.000179444	0.00185203
DMBT1	2.68209	4.39173	6.93895	0.00843384	0.0381848
UHRF1	2.67489	4.19735	53.6117	2.44305e-13	4.17594e-11
TUBA1B	2.671	8.17241	50.0927	1.4665e-12	1.9467e-10
FAM64A	2.66433	2.00853	25.0896	5.47273e-07	1.36305e-05
TAGLN	2.63616	4.95268	18.5866	1.62358e-05	0.000247362
TNC	2.62739	6.27371	14.5803	0.000134314	0.00145357
IQGAP3	2.58046	3.52253	30.4004	3.51461e-08	1.2566e-06
CDC6	2.56718	3.29146	36.617	1.43773e-09	8.15454e-08
VWA5B2	2.56425	0.663798	33.2894	7.94129e-09	3.41694e-07
TK1	2.55938	5.74952	68.395	1.33818e-16	5.75788e-14
KIFC1	2.54651	3.01857	26.4175	2.75035e-07	7.46063e-06
MNS1	2.54264	0.8385	46.9672	7.21836e-12	8.18824e-10
ETV5	2.52121	2.40674	36.0653	1.90818e-09	1.04891e-07
ZNF608	2.52051	0.149171	25.4552	4.52766e-07	1.16969e-05
MYBL2	2.46662	4.46408	37.6191	8.59981e-10	5.25668e-08
HIST1H3J	2.46454	5.89774	40.7799	1.70374e-10	1.2963e-08
HIST1H2AJ	2.46392	6.05857	63.8656	1.33203e-15	4.15528e-13
ITGBL1	2.45913	4.15033	133.016	8.97086e-31	3.73128e-27
GINS2	2.45339	2.56707	39.716	2.93714e-10	2.05897e-08
HIST1H1B	2.45289	3.77141	28.0766	1.16607e-07	3.58052e-06
E2F1	2.45078	2.90814	33.3697	7.62037e-09	3.29021e-07
HIST1H2BE	2.43388	5.37096	59.5658	1.18275e-14	2.73302e-12
UBE2C	2.41994	5.32678	33.7617	6.22929e-09	2.76616e-07
GTSE1	2.41945	2.65491	37.3473	9.88595e-10	5.93062e-08
HIST1H2BI	2.41639	5.13189	41.4954	1.18147e-10	9.69891e-09
HIST1H4A	2.40801	4.71548	56.7917	4.84502e-14	9.30095e-12
MYL9	2.40142	5.77603	41.429	1.2223e-10	9.96855e-09
SPTA1	2.40055	3.19835	17.6615	2.63922e-05	0.000372957
RASD2	2.39621	0.183994	9.18871	0.00243512	0.0147216
CALB2	2.39081	1.4496	17.0447	3.65109e-05	0.000488299
GINS4	2.38902	2.11284	25.5262	4.36416e-07	1.1345e-05
SPC24	2.37178	3.13252	27.6194	1.47688e-07	4.37651e-06
SPAG5	2.36585	4.47384	41.59	1.12567e-10	9.30203e-09
HIST1H3F	2.35738	4.65439	21.6463	3.27843e-06	6.38195e-05
OIP5	2.34549	3.1851	48.5934	3.14924e-12	3.81517e-10
APCDD1L.AS1	2.33989	-0.0831879	9.31512	0.00227271	0.0140321
LRCH2	2.33235	-0.728048	9.85216	0.00169633	0.011235
NCAPH	2.32605	2.03033	25.9983	3.41725e-07	9.1112e-06
RAD51AP1	2.32552	1.81252	24.469	7.55161e-07	1.80515e-05
ORC6	2.31429	3.24866	28.4772	9.48083e-08	3.00258e-06
MCM10	2.30565	3.17703	24.0943	9.1732e-07	2.13153e-05
CDC20	2.30446	3.78937	42.4196	7.36499e-11	6.47185e-09
ORC1	2.3021	2.31578	23.7003	1.12566e-06	2.52171e-05
DLGAP5	2.2909	4.57149	35.6621	2.34687e-09	1.23562e-07
PLXNA4	2.29021	0.990832	12.2627	0.0004621	0.00406062
LOC642846	2.28946	0.118113	14.1555	0.000168308	0.00174867
FAM54A	2.2843	-0.315097	7.58519	0.00588499	0.0290134
TACC3	2.28384	3.75571	53.9393	2.06785e-13	3.5837e-11
SGOL1	2.28078	1.2299	22.067	2.63298e-06	5.29908e-05
AURKB	2.27598	1.41905	21.6582	3.25816e-06	6.3723e-05
HIST1H2AI	2.27074	0.857196	22.7852	1.81152e-06	3.81827e-05
CDH2	2.26693	5.41811	37.7207	8.16328e-10	5.0178e-08
KIF20A	2.26165	3.68328	27.5418	1.53738e-07	4.50315e-06
WDR62	2.24745	1.00353	18.583	1.62667e-05	0.000247531
FST	2.2451	3.96276	35.5372	2.50222e-09	1.29555e-07
MYEOV	2.24164	-0.056366	15.8682	6.79095e-05	0.000829133
CDCA8	2.22796	2.50182	24.8041	6.34626e-07	1.54063e-05
NUF2	2.20995	2.11883	18.991	1.31338e-05	0.000206924
LRRC7	2.20624	4.90915	32.1597	1.42004e-08	5.66112e-07
TRIP13	2.20469	3.26731	34.4614	4.34795e-09	2.11104e-07
GAB2	2.20024	0.462404	23.8819	1.02433e-06	2.34524e-05
TROAP	2.19571	0.955286	18.7643	1.47909e-05	0.00022984
RMI2	2.18788	2.68872	28.919	7.54701e-08	2.46523e-06
SFXN2	2.17956	2.58535	48.9439	2.63391e-12	3.35366e-10
ATP8A2	2.17094	0.174806	9.19952	0.00242079	0.0146634
PANX2	2.16522	-0.180604	17.5543	2.79214e-05	0.000392346
CCNA2	2.1645	3.37062	29.0471	7.0639e-08	2.33337e-06
MAD2L1	2.16398	3.03446	41.3669	1.26176e-10	1.02235e-08
LOC100133985	2.16285	-0.190503	16.8854	3.97054e-05	0.000523727
DPF1	2.16029	-0.151955	20.8023	5.09215e-06	9.26238e-05
ODC1	2.15787	4.48163	65.3367	6.31358e-16	2.18836e-13
KIF4A	2.15484	2.90382	33.928	5.71898e-09	2.58556e-07
AURKA	2.15031	0.276447	28.9086	7.58737e-08	2.47194e-06
AQP1	2.12861	-0.194519	14.3854	0.000148952	0.00158451
FTCD	2.12749	-0.688887	12.4432	0.000419524	0.00374183
HS3ST2	2.12578	3.81349	32.3065	1.31674e-08	5.35187e-07
TTK	2.12361	3.67513	37.5811	8.7692e-10	5.31175e-08
F3	2.11941	6.14459	61.4729	4.48876e-15	1.19172e-12
HIST3H2BB	2.11462	5.42426	69.2355	8.73829e-17	4.03838e-14
FN1	2.11295	4.76819	12.5118	0.000404386	0.00364327
GNG2	2.11011	-0.831927	9.26935	0.0023302	0.0142741
ST6GALNAC5	2.10946	2.35626	44.3249	2.78158e-11	2.77669e-09
MYH15	2.10531	-0.345787	12.0483	0.000518394	0.00443657
TNFSF15	2.10444	2.97626	37.8426	7.66891e-10	4.79808e-08
ZWINT	2.09266	4.37978	45.8107	1.3025e-11	1.40108e-09
TUBA1C	2.09154	8.92773	67.6904	1.91292e-16	7.95648e-14
MCM5	2.09134	4.62336	23.0867	1.54859e-06	3.32016e-05
HIST1H2BH	2.08988	5.87357	51.3622	7.68034e-13	1.12747e-10
CKAP2L	2.08849	2.10108	25.8793	3.63447e-07	9.64912e-06
APOBEC3B	2.07398	3.60114	42.5874	6.75932e-11	6.02448e-09
CDK1	2.07344	4.05992	30.4996	3.33937e-08	1.20429e-06
SEMA3B	2.06466	1.15139	27.6423	1.45955e-07	4.34661e-06
BLM	2.06246	1.50698	18.8829	1.38996e-05	0.000218066
SFRP1	2.05881	2.24989	20.9829	4.63406e-06	8.60473e-05
TGFB2	2.05198	5.39058	15.0988	0.000102026	0.00116007
XRCC2	2.0446	1.87165	16.0329	6.22503e-05	0.000770595
PRR9	2.04333	1.68214	23.8034	1.06695e-06	2.42946e-05
GTDC2	2.04031	1.60531	30.9273	2.6787e-08	9.91836e-07
ANLN	2.03496	6.22913	37.0337	1.16107e-09	6.80178e-08
L1CAM	2.03215	2.98962	11.1024	0.000862176	0.00662045
ADAMTS12	2.0179	0.99076	29.8168	4.7486e-08	1.63682e-06
HIST2H2AB	2.00469	5.40101	64.5021	9.64309e-16	3.16649e-13
LOC440925	2.00323	0.508659	23.0782	1.55542e-06	3.32907e-05
FKBP5	1.99496	2.05981	30.4073	3.50199e-08	1.25569e-06
ADRA2C	1.99412	1.58978	12.5812	0.000389656	0.00352839
HIST1H3C	1.99029	6.38972	43.8776	3.49564e-11	3.43454e-09
CENPK	1.9889	1.06647	25.3633	4.74855e-07	1.21919e-05
PAK3	1.98394	-0.486366	11.2069	0.000814926	0.00632379
MXD3	1.98108	1.35357	41.7701	1.02661e-10	8.65539e-09
CHAC1	1.9754	0.976315	19.7076	9.02413e-06	0.000150137
FSD1	1.97502	1.75973	19.7458	8.8457e-06	0.000147914
TPX2	1.97381	6.09145	48.766	2.8839e-12	3.59853e-10
SLC7A7	1.96489	-0.171935	15.2151	9.59349e-05	0.00110025
PTPRH	1.96202	-0.55396	10.305	0.00132669	0.00926903
DDX11L9	1.95785	-0.215785	16.9696	3.79834e-05	0.000505823
KIAA0101	1.95754	5.07469	38.9267	4.40024e-10	2.98403e-08
CDKN3	1.95681	4.47314	29.8734	4.61194e-08	1.59412e-06
MCM6	1.95456	5.21177	34.5052	4.25112e-09	2.07209e-07
AUNIP	1.9505	1.38181	25.1014	5.43935e-07	1.35744e-05
CDCA2	1.94857	3.22763	37.8117	7.79145e-10	4.81296e-08
PLCXD3	1.94241	1.28467	26.3398	2.86329e-07	7.71667e-06
GPRC5B	1.94117	4.09909	32.8363	1.00256e-08	4.15615e-07
KIF23	1.93534	1.81629	23.3477	1.35202e-06	2.94424e-05
KLK6	1.93006	2.92185	33.8503	5.95211e-09	2.6716e-07
CASC5	1.92941	0.628033	21.225	4.08401e-06	7.67473e-05
PLK1	1.92861	4.8375	21.6493	3.27327e-06	6.38184e-05
NID2	1.92858	2.8109	43.3537	4.56862e-11	4.3517e-09
KLF2	1.92698	0.0116027	17.9191	2.30492e-05	0.000331728
GSG2	1.92653	3.19411	26.857	2.19079e-07	6.09898e-06
NCAPG	1.92643	2.16786	13.8577	0.00019719	0.00199557
KPNA2	1.92112	7.04485	35.0125	3.2759e-09	1.64825e-07
SEMA3D	1.9177	4.91879	29.7133	5.00897e-08	1.71709e-06
PBK	1.91641	1.51764	11.4241	0.000724988	0.00577307
CHTF18	1.91176	2.65916	29.1899	6.56191e-08	2.19516e-06
POC1A	1.91054	1.48034	21.5732	3.40584e-06	6.58662e-05
TGM4	1.90595	-0.412556	9.92722	0.00162853	0.010931
LOXL2	1.90273	5.05119	40.12	2.38831e-10	1.75302e-08
HIST1H2AB	1.90242	4.29815	35.777	2.21239e-09	1.18992e-07
SYT12	1.9004	1.72581	21.8703	2.9171e-06	5.7961e-05
RECQL4	1.89769	2.29137	22.8116	1.78685e-06	3.77265e-05
FOXM1	1.89627	3.72761	23.3498	1.35061e-06	2.94424e-05
TFCP2L1	1.89315	0.352249	13.1173	0.000292575	0.00278047
HMMR	1.88296	1.62707	18.6651	1.55807e-05	0.000239535
TOP2A	1.88248	6.37495	31.8302	1.68256e-08	6.52019e-07
LPIN2	1.88014	0.10047	14.4946	0.000140558	0.00150937
HIST1H2BN	1.87838	6.43777	80.9856	2.27371e-19	1.57619e-16
NSUN5P2	1.87528	-0.107387	10.6564	0.00109693	0.00797842
ODAM	1.86637	-0.122582	7.95715	0.00478977	0.0246868
TRAIP	1.86451	2.91874	31.1208	2.4246e-08	9.11271e-07
BRCA1	1.86137	2.77158	27.6152	1.48012e-07	4.37651e-06
CA14	1.86001	-0.357426	11.7705	0.000601778	0.00501602
HIST1H4L	1.85668	4.29619	29.2682	6.3022e-08	2.11688e-06
CENPF	1.85664	5.52778	40.8274	1.66285e-10	1.27295e-08
MITF	1.85513	1.49858	39.8556	2.73448e-10	1.94976e-08
ANK1	1.85191	4.05838	42.7214	6.31167e-11	5.69836e-09
B4GALNT1	1.84765	-0.0391414	9.57761	0.00196965	0.0125979
PRDM1	1.84697	1.31546	15.9601	6.46906e-05	0.000796851
MYH10	1.84334	4.47333	88.9598	4.02909e-21	4.18958e-18
NT5E	1.84203	4.44928	45.0693	1.90186e-11	1.96127e-09
PSMC3IP	1.83175	2.03837	17.7252	2.55222e-05	0.000363483
FLJ42709	1.82834	1.39461	24.7477	6.53453e-07	1.57409e-05
BUB1B	1.82744	3.74802	27.5653	1.51875e-07	4.45906e-06
KIF14	1.81627	0.993083	7.04565	0.00794581	0.0365051
RGS2	1.81408	4.5606	48.097	4.05651e-12	4.7752e-10
DBF4B	1.8059	2.81302	28.2781	1.05081e-07	3.28621e-06
ADCY1	1.8057	-0.303686	11.4505	0.000714755	0.00571712
PROKR2	1.80519	1.26608	8.96021	0.00275923	0.0161829
TUBB2A	1.80411	3.58855	37.5166	9.06367e-10	5.4636e-08
NR2F1	1.80202	3.46751	67.0139	2.69606e-16	1.01944e-13
CIT	1.80017	2.85201	28.1317	1.13337e-07	3.50923e-06
SCG5	1.79517	-0.459732	10.9444	0.000938878	0.00707875
DEPDC1	1.78131	2.36286	15.465	8.40464e-05	0.000989369
HIST1H2AH	1.77946	5.37992	43.1213	5.14503e-11	4.79922e-09
GCAT	1.77915	1.92964	31.0109	2.56586e-08	9.55285e-07
BRSK1	1.77814	-0.450797	14.8797	0.000114592	0.00127694
ONECUT2	1.77601	-0.703366	9.07265	0.00259461	0.0154929
CCNB1	1.76953	4.91663	28.3757	9.99123e-08	3.13243e-06
CCNF	1.7677	2.33685	17.1078	3.53179e-05	0.000475203
CENPH	1.7676	1.75784	20.4429	6.14372e-06	0.000108739
STMN1	1.76369	-0.0782917	12.1721	0.000485094	0.00421983
TMEM158	1.75928	3.74897	32.0643	1.49157e-08	5.88981e-07
ULBP1	1.75926	1.38336	30.1772	3.94322e-08	1.38212e-06
TMEM170B	1.75904	-0.654019	10.2982	0.00133157	0.00929791
FAM72A	1.75884	3.00627	24.9389	5.91774e-07	1.45932e-05
ARHGEF39	1.75562	1.62874	24.0899	9.19428e-07	2.13246e-05
LOC283299	1.74774	0.305165	15.2711	9.31291e-05	0.00107698
SEMA3A	1.7475	4.86007	40.8969	1.60472e-10	1.23603e-08
HOGA1	1.74197	-0.074725	15.5616	7.98611e-05	0.000949055
MPP3	1.73851	1.07447	12.4215	0.000424409	0.0037773
FAM72B	1.73542	2.29722	39.8837	2.69538e-10	1.9441e-08
ITGA4	1.73452	6.20362	59.0037	1.57375e-14	3.50665e-12
MCM2	1.72141	4.16747	24.9505	5.88212e-07	1.45341e-05
FAM83D	1.71807	3.75511	17.8765	2.35715e-05	0.000338854
NALCN	1.71305	2.20662	29.7383	4.94487e-08	1.69978e-06
MFI2	1.71189	2.88853	24.1496	8.91346e-07	2.07504e-05
ITM2C	1.70769	4.45923	37.9275	7.3422e-10	4.62707e-08
FIGN	1.70503	2.74925	40.2648	2.21767e-10	1.6374e-08
BCL2L12	1.69725	4.41003	49.032	2.51823e-12	3.23943e-10
RAD51	1.69403	3.6592	34.9759	3.33805e-09	1.67278e-07
FLNA	1.68577	10.4617	40.9162	1.58894e-10	1.23148e-08
CEP55	1.68373	3.50421	11.5001	0.00069592	0.00559877
AEN	1.68256	2.46995	11.7809	0.000598425	0.00500144
CYR61	1.68156	5.14945	23.5713	1.20368e-06	2.68206e-05
PHACTR2	1.67972	0.62095	18.0359	2.16776e-05	0.000314527
ALDH1B1	1.6794	1.46675	16.2408	5.57786e-05	0.000700911
PRC1	1.6718	2.94108	6.5269	0.0106255	0.0454526
HIST1H2AK	1.67159	3.60633	20.5653	5.76314e-06	0.000103322
C11orf82	1.66896	2.03555	15.4812	8.33309e-05	0.000982801
VASN	1.66776	-0.339921	6.29594	0.0121015	0.0498852
GRB14	1.662	0.09815	13.1925	0.000281077	0.00268963
MKI67	1.65822	4.64231	21.1682	4.2069e-06	7.87012e-05
LPHN2	1.65216	2.31465	11.6585	0.000639087	0.00526719
ADAMTS7	1.64748	-0.304181	8.9285	0.00280755	0.0163704
FANCD2	1.64602	3.04013	28.5248	9.25049e-08	2.93709e-06
ABCA13	1.64391	0.080541	13.2504	0.000272524	0.00262794
PDZK1	1.64336	3.37198	26.8965	2.14649e-07	6.00535e-06
ETV4	1.64256	3.29384	36.871	1.26211e-09	7.291e-08
CHAC2	1.64113	-0.244863	7.35805	0.00667631	0.0320288
PLEKHB1	1.63583	1.58489	10.2955	0.00133358	0.0093015
C9orf169	1.63391	2.16007	33.8931	5.82235e-09	2.62279e-07
MND1	1.63309	2.12822	24.3031	8.23076e-07	1.95254e-05
DIAPH3	1.63181	1.61161	9.87549	0.00167495	0.0111348
DHX30	1.62297	-0.450897	8.54599	0.00346283	0.0192297
ANXA3	1.61943	5.69182	30.0282	4.25809e-08	1.4883e-06
FMNL3	1.61893	2.02503	12.6929	0.000367044	0.00336103
FEN1	1.61704	3.85826	21.4708	3.59263e-06	6.89673e-05
LOC100128881	1.61437	1.42772	15.242	9.45781e-05	0.0010897
FANCA	1.61263	1.55096	16.1747	5.77599e-05	0.000722172
CHAF1A	1.60443	3.56893	32.051	1.50181e-08	5.91155e-07
FIBCD1	1.60182	1.06711	9.90687	0.00164663	0.0110111
HIST1H1A	1.60119	1.41543	9.44106	0.00212181	0.0132978
FAT3	1.59662	2.62743	38.393	5.78381e-10	3.76786e-08
CDT1	1.59162	4.73641	29.6291	5.23129e-08	1.7835e-06
FOXE3	1.57853	0.0841956	12.1714	0.000485291	0.00421983
PTGER2	1.5767	-0.16199	8.58643	0.00338678	0.0189072
NR5A2	1.57555	1.80431	30.3515	3.60437e-08	1.28135e-06
NCAPD3	1.57454	4.48537	36.8375	1.28396e-09	7.38306e-08
OXCT1	1.57189	2.02349	26.7464	2.31978e-07	6.41823e-06
HIST1H2AD	1.56957	4.31353	36.1585	1.81901e-09	1.00432e-07
THBS1	1.5645	8.14001	11.8214	0.000585548	0.00492349
MGAM	1.56349	-0.673279	11.1409	0.000844437	0.00650425
PHF19	1.56185	3.42478	28.0736	1.16787e-07	3.58052e-06
FAM72D	1.55609	3.64722	20.2241	6.88808e-06	0.000119937
SLC12A8	1.5524	1.91799	18.486	1.71156e-05	0.0002595
GCNT1	1.55134	4.10973	28.386	9.93814e-08	3.13152e-06
CDC25A	1.55031	-0.152302	11.525	0.000686678	0.00556026
ITGA5	1.55004	4.68318	33.433	7.37616e-09	3.19582e-07
LOC145474	1.54788	-0.325979	9.15151	0.00248513	0.0149758
CENPM	1.54077	0.259885	7.30556	0.00687416	0.0326765
CTPS1	1.5395	4.12853	20.8612	4.93789e-06	9.06104e-05
GHDC	1.53441	1.87431	22.1058	2.58023e-06	5.20972e-05
SAMD4A	1.53037	3.59246	19.499	1.00651e-05	0.000165036
KIAA1524	1.5302	2.87491	18.2532	1.93404e-05	0.00028526
POU5F1B	1.52818	-0.67852	7.49568	0.00618472	0.030181
DKK1	1.5261	7.13122	14.3382	0.000152731	0.00161506
MUC4	1.52602	5.45397	25.4004	4.65819e-07	1.19845e-05
RASSF1	1.52335	0.107329	13.9934	0.00018345	0.00188247
CYP2U1	1.51759	0.0204049	10.7487	0.00104353	0.0076479
HIST1H2AG	1.51205	6.58381	44.3638	2.72683e-11	2.74398e-09
MIR100HG	1.51112	0.0281435	8.37588	0.00380233	0.0206914
RFC3	1.50783	3.5543	29.0407	7.08726e-08	2.33337e-06
PIF1	1.50574	1.20788	20.6499	5.51392e-06	9.9714e-05
XRCC3	1.50436	2.50563	19.942	7.98258e-06	0.000136075
CELSR3	1.50396	2.2559	33.0067	9.18426e-09	3.88478e-07
NEK2	1.5015	2.57332	11.4384	0.000719405	0.00574695
AGPAT9	1.50051	2.02506	28.1621	1.11567e-07	3.46303e-06
ALPP	1.4997	10.5217	27.1374	1.89493e-07	5.41073e-06
PLK4	1.49121	1.97224	12.8167	0.000343539	0.00318949
ANKRD2	1.49114	0.685467	16.0571	6.1462e-05	0.000763107
DDAH1	1.49103	4.52066	43.5129	4.21171e-11	4.07394e-09
SRCIN1	1.48951	2.0762	27.3637	1.68562e-07	4.8688e-06
GPR176	1.48735	2.89988	23.7175	1.11563e-06	2.50826e-05
ASPM	1.48682	4.03547	12.7949	0.00034757	0.00322452
CXorf57	1.4839	0.723521	11.8358	0.000581035	0.00490206
ARHGAP11A	1.47941	2.84587	19.3349	1.09683e-05	0.000176596
PSRC1	1.47824	1.82919	15.0665	0.000103787	0.00117305
SLCO4A1	1.47578	2.34379	25.3466	4.78986e-07	1.22475e-05
PFAS	1.47539	4.23201	33.9676	5.6037e-09	2.5707e-07
RPS7	1.47493	0.480534	14.6281	0.000130947	0.00142207
NMB	1.47444	2.20506	24.9316	5.94003e-07	1.46193e-05
C10orf62	1.47303	-0.569483	8.31739	0.00392674	0.0212112
LOC730102	1.47163	0.467612	14.7083	0.000125491	0.00137155
FAM189A2	1.46987	1.0487	16.2706	5.49092e-05	0.000691379
NRP1	1.46721	2.49302	11.4754	0.000705239	0.00565187
BRCA2	1.46619	2.11754	15.1194	0.000100921	0.00115004
DAGLA	1.46155	0.955713	21.4783	3.57856e-06	6.88031e-05
RTKN2	1.4596	3.66673	16.2767	5.47332e-05	0.00068986
TUBB	1.45822	9.18709	25.1263	5.36951e-07	1.3454e-05
UBE2S	1.45206	5.22473	24.4159	7.76267e-07	1.84852e-05
CCDC15	1.44955	2.31558	28.9909	7.27177e-08	2.38782e-06
NUSAP1	1.44534	5.18227	34.1402	5.1282e-09	2.38767e-07
NCAPG2	1.44519	4.58828	30.7237	2.97515e-08	1.08549e-06
SLC43A3	1.44223	3.93391	13.607	0.000225344	0.00223471
EEF1A2	1.44195	6.59613	25.644	4.10576e-07	1.07629e-05
LOC100507462	1.44108	-0.558524	6.57782	0.0103257	0.0444137
AOX1	1.44079	-0.648792	7.56204	0.00596106	0.0293074
LOC439990	1.4371	-0.0596121	12.0554	0.00051642	0.00442271
KIAA0319	1.43565	-0.104687	9.30773	0.00228188	0.0140748
SEMA7A	1.43453	4.31272	29.9706	4.38652e-08	1.52041e-06
LOC100507299	1.43347	-0.314469	7.05241	0.00791587	0.0364077
LFNG	1.43032	6.14025	35.6852	2.31924e-09	1.23562e-07
PFN2	1.42555	2.68236	22.7427	1.85205e-06	3.89056e-05
NBEA	1.41996	2.77136	22.5981	1.99684e-06	4.15275e-05
RIMS1	1.41399	0.364196	8.37195	0.00381056	0.0207272
DUSP4	1.41289	3.86425	23.7649	1.08847e-06	2.4605e-05
NAP1L2	1.4079	0.116254	11.5139	0.000690774	0.00557173
FOSL1	1.40774	3.02909	7.73737	0.00540894	0.0271491
NRG1	1.40743	3.17232	17.2074	3.35137e-05	0.000455538
CCRN4L	1.40741	3.41021	18.7472	1.49244e-05	0.000231337
ERBB4	1.40315	1.53612	20.6176	5.60772e-06	0.000101264
SKA3	1.40156	2.45755	17.288	3.21207e-05	0.000439958
SPOCD1	1.40051	1.61684	8.48792	0.00357513	0.0197392
CENPA	1.40015	1.42632	10.5919	0.00113584	0.00817834
PRKAG3	1.39947	1.18051	9.0159	0.0026764	0.0158675
ATP2B1	1.39787	4.65547	22.0122	2.70926e-06	5.42634e-05
CDRT1	1.39727	2.06879	22.0558	2.64832e-06	5.32137e-05
NRP2	1.39673	5.61462	35.6397	2.37395e-09	1.24463e-07
ACOT4	1.39604	-0.202192	10.5942	0.00113441	0.00817273
NAV3	1.3947	3.25859	9.96126	0.00159869	0.0107888
BSPRY	1.38978	0.501489	11.7561	0.000606427	0.00504206
TCF19	1.38455	2.66882	9.27189	0.00232697	0.0142683
CLDN3	1.38288	0.0181893	9.88429	0.00166696	0.0111108
ATP8B3	1.38216	1.23701	9.52053	0.00203186	0.0128829
LINC00665	1.3785	0.772547	15.5022	8.24087e-05	0.000974688
CCNB2	1.37681	5.47295	24.2282	8.55721e-07	2.01086e-05
HIST1H3A	1.37266	5.53533	31.6732	1.82426e-08	7.00404e-07
ARHGAP11B	1.36553	2.26966	26.3951	2.7824e-07	7.53118e-06
CYP1B1	1.36205	5.76594	23.471	1.2681e-06	2.79071e-05
RFC4	1.35546	4.21702	20.968	4.67024e-06	8.64023e-05
SGOL2	1.35211	3.09727	14.4896	0.000140937	0.00151214
PABPC1L	1.35053	3.52746	13.3381	0.000260063	0.00252534
LOC100287482	1.34921	-0.200071	7.73472	0.00541689	0.0271781
LMNB1	1.34543	3.40628	10.4529	0.00122455	0.00868578
PLD6	1.34414	-0.24989	6.32854	0.011881	0.0491876
ZFHX2	1.3389	0.691321	9.53746	0.00201321	0.0127906
WNT7B	1.33819	4.70039	33.6555	6.57896e-09	2.90079e-07
TIMP2	1.33275	6.0253	11.3255	0.000764492	0.00600192
MGC45800	1.33182	2.07148	18.1018	2.09399e-05	0.000304531
BUB1	1.33068	3.43524	14.8199	0.00011828	0.00131074
HPDL	1.32985	3.07739	28.4375	9.67731e-08	3.05705e-06
RTN4RL2	1.32925	0.477205	9.13141	0.00251258	0.0151021
ATF3	1.3281	4.76083	18.7692	1.47533e-05	0.000229541
GPR132	1.32722	1.21486	8.08641	0.00445985	0.0233431
ATAD5	1.32093	2.03369	12.0981	0.000504743	0.00434657
CENPP	1.32066	2.62302	23.7606	1.09093e-06	2.46159e-05
NUDT1	1.31943	0.112233	9.26431	0.00233663	0.0142994
ATP11A	1.31888	6.10217	63.3561	1.72516e-15	5.00618e-13
ATP2A3	1.31767	-0.1504	6.52487	0.0106376	0.0454732
MATN3	1.31182	0.612224	8.64215	0.00328474	0.0184709
LOC100216001	1.31096	3.17449	8.7592	0.00308045	0.0175676
DEPDC1B	1.30683	2.74099	10.5459	0.00116449	0.00835088
HERC5	1.30531	3.41197	16.8905	3.95994e-05	0.000523434
ARHGEF26	1.2981	3.94741	30.3033	3.69494e-08	1.30981e-06
TAF1L	1.29709	-0.441604	7.38218	0.00658731	0.0317389
CCND1	1.29533	8.95996	45.8448	1.28002e-11	1.38887e-09
CDH13	1.2951	1.70292	13.3785	0.00025453	0.0024774
LOC81691	1.29397	0.84622	8.71826	0.00315038	0.0178846
BMS1P6	1.29357	-0.208058	7.38398	0.00658075	0.031729
CD83	1.29355	1.73123	10.2087	0.00139781	0.0096631
FRMPD2P1	1.28687	0.205938	6.79479	0.00914242	0.0406699
KCTD14	1.28445	0.210136	8.43153	0.0036877	0.0202339
TTC28	1.28442	2.43217	10.3444	0.0012987	0.00911939
HK2	1.28375	3.77957	36.6647	1.40299e-09	7.99383e-08
KLK14	1.28218	0.110865	6.83213	0.00895323	0.0400137
KRT80	1.28009	7.46398	35.2955	2.83279e-09	1.45463e-07
COTL1	1.27953	7.64339	76.1092	2.6841e-18	1.59487e-15
VGLL4	1.27864	2.552	10.4192	0.0012471	0.00880663
IFFO2	1.27764	6.78462	65.0601	7.26473e-16	2.44998e-13
EDN1	1.27224	2.42932	17.4563	2.93994e-05	0.000407607
CDH5	1.27105	5.38886	15.2002	9.66922e-05	0.00110792
FSCN2	1.26842	1.03626	11.8261	0.000584047	0.00491932
ARRB1	1.26781	2.99526	33.1237	8.64799e-09	3.6704e-07
MYL6	1.26448	0.2865	12.4798	0.000411366	0.00368752
SLC19A1	1.26093	1.04212	11.6682	0.000635785	0.00524691
C1orf74	1.25959	2.32381	23.298	1.38746e-06	3.01599e-05
ZNF860	1.25503	2.05391	25.703	3.98198e-07	1.04825e-05
GPR137C	1.25498	1.21186	15.6183	7.75028e-05	0.000924274
CELF6	1.25213	0.0375736	7.94757	0.00481521	0.024777
CHAF1B	1.24916	2.65853	17.3154	3.16607e-05	0.000435176
PAM	1.24539	2.90988	30.3567	3.59472e-08	1.28135e-06
MYLK	1.24275	2.45266	16.8945	3.95162e-05	0.000522887
POLA2	1.24253	4.23631	17.4154	3.00385e-05	0.000415084
DNMT1	1.24193	4.67731	14.287	0.000156942	0.00164981
KIAA1984.AS1	1.24098	2.01068	14.2328	0.000161534	0.00169096
CYP2B7P1	1.2403	0.641732	6.29826	0.0120857	0.0498364
CTGF	1.23932	1.83607	8.46486	0.00362073	0.0199473
BRIP1	1.23795	1.95042	12.62	0.000381651	0.00346596
C4A	1.23606	0.392322	12.7753	0.00035123	0.00325122
C1orf115	1.23478	-0.219092	7.28639	0.00694789	0.0329517
LOC100287042	1.23319	0.92423	8.3019	0.00396037	0.021315
FUT4	1.22743	1.49083	13.2082	0.000278726	0.0026756
WBSCR27	1.22179	0.271741	6.6068	0.010159	0.0438628
SLC30A4	1.21842	2.49557	15.397	8.71287e-05	0.00102084
KIF15	1.21751	1.94739	13.6336	0.000222176	0.00220549
HIST1H2AM	1.21698	7.03468	22.849	1.75243e-06	3.70623e-05
ANXA9	1.21661	5.3823	34.2268	4.90488e-09	2.30955e-07
MSLN	1.21515	0.262233	6.54554	0.0105148	0.0451087
CENPO	1.21502	2.95272	12.6902	0.000367577	0.00336103
SERPINE2	1.21341	5.10282	10.831	0.000998135	0.00741084
CPS1	1.21339	1.72801	16.8812	3.97934e-05	0.000523727
HELLS	1.20252	2.93848	8.38403	0.00378533	0.0206079
TFPI2	1.20224	2.05877	15.6655	7.55922e-05	0.000906645
HMGB2	1.20067	5.47716	24.1883	8.73629e-07	2.04748e-05
SLC25A10	1.20041	3.09555	17.3118	3.17207e-05	0.000435436
PARPBP	1.19937	2.159	13.4807	0.000241024	0.00237184
FANCI	1.19826	3.44804	14.2744	0.000157998	0.00165812
MTHFD2	1.19794	4.90432	15.0908	0.000102461	0.00116334
H2AFX	1.19367	5.99515	18.2659	1.92114e-05	0.000284029
C17orf96	1.19104	1.46458	7.80954	0.00519711	0.0263331
IFIT2	1.19065	6.5596	45.7199	1.3643e-11	1.45219e-09
CENPN	1.18987	4.3426	13.4477	0.000245303	0.00240259
GPER	1.1887	-0.303596	6.46625	0.0109942	0.0465194
LIF	1.18655	2.32711	10.7767	0.00102788	0.00757581
C6orf141	1.18509	3.735	11.2329	0.000803578	0.00625518
SLC35G3	1.18463	0.0744149	7.00695	0.00811939	0.0371249
LOC100131496	1.18145	0.900443	10.2779	0.00134634	0.00935912
KIF11	1.179	2.18616	16.6353	4.52999e-05	0.000585733
WDHD1	1.17856	2.8644	10.7775	0.00102744	0.00757581
C21orf58	1.17833	1.34957	8.38591	0.00378141	0.0205956
ZNF643	1.17367	0.349185	9.03494	0.00264868	0.0157532
SLC27A4	1.1722	0.41714	9.87942	0.00167138	0.011128
NEXN	1.16833	1.70546	8.01484	0.00463956	0.0240717
SLC34A3	1.16651	1.2077	11.1766	0.000828346	0.00640403
CTH	1.16632	3.07639	27.4768	1.58988e-07	4.62436e-06
CYP26B1	1.1652	2.64942	14.437	0.000144924	0.00155091
COL16A1	1.16297	4.88972	20.738	5.26606e-06	9.55085e-05
ACTG1	1.16273	13.0111	50.6725	1.09141e-12	1.54756e-10
RACGAP1	1.16255	4.82272	26.8536	2.19462e-07	6.09898e-06
RBM3	1.16005	8.08737	52.5637	4.16523e-13	6.74984e-11
TSSK1B	1.16002	1.80624	11.1645	0.000833774	0.00643131
EREG	1.15788	0.754143	7.24328	0.00711668	0.0335228
PHLDB1	1.15385	1.70139	8.74945	0.00309696	0.0176536
CDH4	1.14939	3.66738	13.4218	0.000248723	0.00242845
MLF1IP	1.14812	3.16384	13.0363	0.000305503	0.00288793
EGFL8	1.14448	3.33694	8.42321	0.00370461	0.0202939
RNASEH2A	1.14425	5.063	20.1888	7.01635e-06	0.000121831
HIC2	1.14369	3.266	19.8375	8.43125e-06	0.000142169
LOC100130855	1.14265	0.387111	9.20708	0.00241081	0.0146101
PYCR1	1.14102	4.31772	14.7008	0.000125993	0.00137545
APBB1	1.14009	1.43747	7.82072	0.00516506	0.0262444
NME1	1.13916	1.27749	10.8527	0.000986541	0.00735368
TTF2	1.1378	4.65625	22.3839	2.23239e-06	4.58154e-05
PTRF	1.13611	10.4953	38.9127	4.43199e-10	2.98932e-08
HIST1H4I	1.13521	3.27068	16.0876	6.04796e-05	0.000752407
MTHFD1L	1.13493	3.54809	11.4246	0.000724776	0.00577307
DPH2	1.13456	4.16923	22.3775	2.2398e-06	4.58921e-05
LMCD1	1.13392	0.650164	7.45876	0.00631284	0.0306504
RRP12	1.13191	5.38161	23.5966	1.18796e-06	2.65652e-05
MELK	1.12853	3.33	13.7198	0.000212209	0.00212345
SLC7A11	1.12816	3.6784	14.8785	0.000114664	0.00127694
PSORS1C1	1.12793	3.18786	20.3706	6.38042e-06	0.00011245
HIST2H2BE	1.12664	8.99893	32.0985	1.46548e-08	5.80514e-07
NUP210	1.12596	4.37823	26.996	2.03874e-07	5.74253e-06
STAC	1.1254	4.7697	19.7173	8.97836e-06	0.000149575
DUSP6	1.12472	5.9474	8.06503	0.00451278	0.0235412
ISL1	1.12441	1.6211	14.5144	0.00013909	0.00149617
GINS1	1.12198	3.63765	11.3987	0.000734966	0.0058302
RABL6	1.12112	7.03554	73.6386	9.38108e-18	5.32078e-15
ZBED1	1.12046	0.667146	6.32422	0.01191	0.0492749
ASNS	1.12032	1.98387	8.59515	0.00337059	0.0188517
LMNB2	1.11855	5.21463	6.80888	0.00907059	0.0403779
CD320	1.11851	3.62831	10.2421	0.00137272	0.00952661
WFDC11	1.11846	2.11879	12.3615	0.000438287	0.00388419
ST3GAL1	1.11572	2.79171	23.9418	9.92903e-07	2.28166e-05
PPCDC	1.1127	1.84108	10.6818	0.00108194	0.00789499
LIG1	1.10945	5.04624	27.0944	1.93757e-07	5.50729e-06
CEP128	1.1094	3.18492	17.6985	2.58828e-05	0.000367424
TGFA	1.10583	4.16124	30.2873	3.72562e-08	1.31695e-06
LRP8	1.10333	4.17339	22.4977	2.10392e-06	4.35369e-05
C16orf95	1.10298	-0.0873363	6.47673	0.0109296	0.0463668
AMIGO3	1.10249	2.72655	13.3906	0.000252887	0.00246526
SNRPA	1.10216	5.77205	39.1283	3.96848e-10	2.70594e-08
LGALS1	1.10201	6.70645	18.4805	1.71652e-05	0.000259936
SLC22A18	1.10093	1.21279	9.50337	0.00205095	0.012971
ZNF695	1.10079	1.90842	8.33848	0.00388141	0.0210392
ABCB1	1.09832	0.343678	7.35624	0.00668305	0.0320365
ACTB	1.09792	12.3024	32.5619	1.15458e-08	4.72356e-07
SNRNP25	1.09716	2.42688	9.19162	0.00243125	0.0147125
PHLDB2	1.09572	5.86294	45.4742	1.54664e-11	1.62177e-09
ISG15	1.09353	6.69814	21.3198	3.88695e-06	7.37103e-05
ANKRD22	1.09217	1.97039	9.08737	0.0025738	0.0153886
MDC1	1.092	4.99789	34.2791	4.77473e-09	2.26536e-07
ABHD16B	1.09088	2.93369	8.31489	0.00393214	0.021222
E2F7	1.09072	3.11409	8.878	0.00288628	0.0166736
ZNF367	1.08975	3.72065	19.3079	1.11245e-05	0.000178881
DHODH	1.08963	3.85975	14.7092	0.000125432	0.00137155
TMEM97	1.08675	3.99078	22.5101	2.09045e-06	4.333e-05
ALPPL2	1.08468	4.42796	6.83431	0.0089423	0.0399792
PDGFB	1.08389	2.71841	15.2989	9.17693e-05	0.00106301
TMEM27	1.08245	2.63462	11.9616	0.000543091	0.00461628
SNCG	1.0823	7.88095	42.7103	6.34775e-11	5.69836e-09
USP13	1.08215	2.36204	7.65833	0.00565107	0.0281157
SNORA58	1.08201	1.88393	9.85546	0.00169329	0.0112209
KIF20B	1.08131	3.15524	15.6974	7.4325e-05	0.000895201
OR2A7	1.07891	1.63111	18.1075	2.08774e-05	0.000304332
TOX	1.07736	1.44118	8.73164	0.00312734	0.0177943
HMGA2	1.07732	4.08244	19.9837	7.81064e-06	0.00013367
PDE5A	1.06926	5.08469	30.8275	2.82012e-08	1.04111e-06
MCM7	1.06692	6.56318	21.8992	2.87349e-06	5.71856e-05
MEST	1.06289	2.26511	9.03309	0.00265136	0.0157616
GALNT12	1.05965	6.407	11.804	0.000591037	0.00495795
MASTL	1.05945	3.97481	20.6113	5.62645e-06	0.000101455
SCEL	1.0586	4.11453	16.6074	4.59713e-05	0.000592593
ALDH3B1	1.05758	5.05392	27.1308	1.90146e-07	5.41699e-06
CAD	1.05703	4.77911	23.5057	1.24546e-06	2.75059e-05
TNFRSF12A	1.05658	7.10956	25.1208	5.38501e-07	1.34658e-05
TSPYL5	1.05623	0.969397	7.7396	0.00540229	0.0271271
XRRA1	1.05619	1.22712	11.6238	0.000651146	0.00533486
FOXD4	1.05612	0.634242	7.63799	0.00571515	0.0283553
FBXO2	1.05375	-0.120339	6.44354	0.0111357	0.0469696
FBF1	1.05287	2.09686	11.019	0.000901819	0.00688294
DUSP23	1.05258	1.61257	8.78945	0.00302977	0.0173023
TMEM56	1.05033	1.80967	11.5172	0.000689542	0.00557173
PIP4K2A	1.04942	2.86758	12.2039	0.000476891	0.00415869
TUBA1A	1.04836	3.84539	24.1523	8.90078e-07	2.07504e-05
ALDH1A3	1.04628	7.5802	14.4547	0.000143568	0.00153904
GPT2	1.04552	3.72232	15.2675	9.33085e-05	0.00107806
CA5BP1	1.04485	1.80888	9.34296	0.00223844	0.0138617
HIRIP3	1.04419	3.11786	22.6472	1.94645e-06	4.06608e-05
FOXD2	1.04137	1.42807	6.75924	0.00932635	0.0412674
DLG4	1.04122	0.93718	9.07238	0.00259498	0.0154929
RPL14	1.03794	2.43047	8.6185	0.00332765	0.0186618
MACC1	1.03764	4.38601	21.054	4.46516e-06	8.30347e-05
MAP2	1.03718	1.54875	7.62814	0.00574647	0.0284767
SH3TC2	1.0345	2.60429	9.67705	0.00186584	0.0121197
HIST2H2AC	1.03208	5.85298	18.6174	1.59754e-05	0.00024429
CENPI	1.02865	2.82897	11.8111	0.000588794	0.00494412
PRR11	1.02663	4.16755	17.503	2.8686e-05	0.000401569
ANKRD33B	1.02257	1.37015	6.50944	0.0107303	0.0457442
AHCY	1.02077	7.58923	22.7475	1.84747e-06	3.88747e-05
DNAJC9	1.0184	4.55129	15.8682	6.79089e-05	0.000829133
THOP1	1.01821	5.42617	32.0986	1.46542e-08	5.80514e-07
LOC257396	1.01744	1.94867	14.2906	0.000156643	0.00164945
RUNX1	1.01722	4.44081	18.2338	1.95381e-05	0.000287495
DTYMK	1.01665	4.09304	18.2869	1.90008e-05	0.000282252
PPT2	1.01595	5.22666	30.7074	3.00013e-08	1.09142e-06
HAUS5	1.01582	3.83086	14.643	0.000129914	0.00141332
LOXL1	1.01365	2.89208	7.33622	0.00675789	0.0322713
OASL	1.01302	6.06518	8.31936	0.00392246	0.0211973
CLDN4	1.0121	6.26358	43.5334	4.16783e-11	4.06298e-09
TLN2	1.00974	1.72263	8.06662	0.00450883	0.0235304
RAPGEF3	1.00837	1.76915	13.4329	0.000247247	0.00241972
C10orf54	1.00713	6.20087	29.1585	6.66916e-08	2.22307e-06
KCNQ5	1.00558	1.05387	6.55119	0.0104814	0.0450057
KLLN	1.00484	2.18805	11.5088	0.000692671	0.00558343
MYH9	1.00222	10.7168	40.6896	1.78434e-10	1.34127e-08
NT5DC3	1.0022	3.86744	15.6455	7.63936e-05	0.000914817
POLE	1.00061	4.05116	17.9199	2.304e-05	0.000331728
ACTN1	0.999586	8.60959	21.1365	4.27696e-06	7.97727e-05
CAPN5	0.999469	1.00965	8.95306	0.00277005	0.0162199
SNORA70G	0.998755	3.40813	10.5042	0.00119104	0.00849245
DKK3	0.997882	6.3211	12.0637	0.000514139	0.0044062
CKAP4	0.996855	6.00566	30.4208	3.4778e-08	1.25061e-06
DENND5B	0.996806	0.960661	10.9468	0.000937644	0.00707371
SDF2L1	0.995892	2.21021	6.97222	0.00827847	0.0376526
LRP2	0.995218	1.74068	10.3933	0.00126477	0.00890834
ATAD3B	0.992514	2.41212	12.3215	0.000447769	0.00395419
RAP2B	0.992126	7.29463	24.2868	8.30049e-07	1.96162e-05
SIRPA	0.990306	4.33075	10.7252	0.00105686	0.00773004
MCM4	0.989519	6.72727	12.1183	0.000499293	0.00432351
WDR76	0.988624	3.63785	11.1899	0.000822423	0.00636612
MAP1LC3A	0.986852	4.2603	25.2977	4.91305e-07	1.25112e-05
RCC1	0.985709	6.32897	25.0637	5.54659e-07	1.37869e-05
TCN2	0.984844	1.23424	6.65897	0.00986577	0.0428788
FBXO44	0.984305	1.37399	10.6493	0.0011011	0.00800209
RELT	0.983896	1.21306	9.41462	0.00215262	0.0134302
CMTM3	0.983797	3.90004	27.0043	2.03004e-07	5.73097e-06
ZSCAN12	0.983541	2.35345	18.2461	1.9412e-05	0.000285977
DSN1	0.982574	4.58414	16.702	4.37338e-05	0.000566677
KLHL13	0.979711	0.55166	6.97188	0.00828007	0.0376526
KIF9	0.977759	1.32971	12.0816	0.000509213	0.00437299
B4GALT7	0.976012	3.29712	17.2821	3.22213e-05	0.000440852
JPH2	0.973887	4.60973	14.3012	0.000155769	0.00164163
EEF1B2	0.972561	8.69787	34.4468	4.38063e-09	2.11866e-07
KNTC1	0.971772	4.20066	17.7326	2.54228e-05	0.000362543
APOBEC3D	0.967866	1.0943	8.07528	0.00448731	0.0234458
ZNF300	0.966035	2.28762	16.3862	5.166e-05	0.000655095
TMEM106A	0.963856	1.94026	8.44223	0.00366607	0.0201508
DHFR	0.962131	4.95031	9.93391	0.00162262	0.0108972
CENPV	0.959743	3.4552	14.9086	0.000112848	0.00126175
PARP2	0.959726	4.03065	16.5389	4.7663e-05	0.000610614
FAM86HP	0.95897	2.24211	9.93596	0.00162081	0.010891
IQCC	0.957196	2.40024	15.9335	6.56076e-05	0.00080576
C3orf32	0.956874	0.684277	7.68149	0.005579	0.0278237
ZNFX1	0.95474	6.85099	37.6109	8.63615e-10	5.25668e-08
COL4A2	0.954451	7.58083	21.7159	3.16152e-06	6.20274e-05
CKS1B	0.953799	5.86851	20.4077	6.25787e-06	0.000110603
CYP27B1	0.953155	2.69834	11.6487	0.000642458	0.0052845
SNHG15	0.952862	2.69359	14.1586	0.000168028	0.00174721
LOC100129794	0.951543	1.12447	7.73957	0.00540237	0.0271271
CYB561	0.949307	1.54643	13.5972	0.00022652	0.00224327
C8orf73	0.948823	2.24578	11.3074	0.000771981	0.00604315
CDC7	0.948307	1.08424	6.58153	0.0103042	0.0443366
SLC6A11	0.947418	3.20074	12.9007	0.000328462	0.00307468
RCCD1	0.946508	2.02096	11.4213	0.000726057	0.00577421
KIF18A	0.943191	3.78952	10.7116	0.00106466	0.00778252
CHST11	0.941162	4.36227	21.8438	2.95773e-06	5.85279e-05
HPCAL1	0.939872	4.82661	36.5098	1.519e-09	8.57649e-08
ROR1	0.938308	2.68593	8.92457	0.0028136	0.0163786
ANXA2P2	0.935479	3.66528	20.0878	7.3967e-06	0.000127657
CDK5RAP1	0.934504	2.48296	13.9976	0.000183046	0.00188247
NPTXR	0.932951	1.74919	11.386	0.00073999	0.0058571
CLU	0.93209	10.0063	19.865	8.31072e-06	0.000140707
NEU3	0.931412	3.26395	14.6976	0.000126209	0.00137661
SMUG1	0.931228	4.31678	20.2439	6.81702e-06	0.000118971
TTI1	0.930696	4.20525	6.41853	0.0112935	0.0474321
SLC6A2	0.929565	4.16997	26.7593	2.30434e-07	6.38969e-06
BMP4	0.929314	4.02866	16.3573	5.24538e-05	0.000664486
CBX2	0.928792	4.1073	14.8136	0.000118677	0.00131398
LHFP	0.928778	4.19639	22.446	2.1613e-06	4.46502e-05
GLB1L2	0.926654	4.28726	20.8641	4.93056e-06	9.06091e-05
STIL	0.926635	4.60339	18.7935	1.45665e-05	0.000226918
ADAT2	0.92358	2.62376	9.61682	0.00192803	0.0124202
RTN4RL1	0.922079	2.14166	13.5401	0.000233515	0.00230704
RPP40	0.920719	3.40204	9.59048	0.00195589	0.0125423
PDIA5	0.920494	4.27799	15.9532	6.49265e-05	0.000798968
NAT14	0.920363	3.43499	9.38177	0.00219154	0.0136253
ASB13	0.919848	3.85486	16.2239	5.62795e-05	0.000706495
CDKN2C	0.919658	2.84424	9.322	0.00226419	0.0139864
RBKS	0.918903	3.08949	14.7976	0.000119686	0.0013193
CENPJ	0.917748	2.42838	7.20837	0.00725643	0.0340654
LRP5L	0.917074	1.97645	9.26289	0.00233844	0.0143035
CENPL	0.915985	2.29061	11.2303	0.000804742	0.00626033
TXNDC5	0.91584	5.56567	24.8816	6.09603e-07	1.48277e-05
NAPA.AS1	0.914417	0.824347	6.81701	0.00902935	0.0403057
FAM86C1	0.914237	3.65514	12.8409	0.000339121	0.00315316
HIST1H3I	0.912802	7.88391	24.922	5.96979e-07	1.46636e-05
BAG2	0.912714	4.21007	10.6475	0.0011022	0.00800536
KCTD17	0.911801	4.43624	10.2908	0.00133695	0.00931981
BRCC3	0.911613	2.45486	10.8211	0.00100351	0.00743806
PCSK5	0.9115	5.86381	23.7962	1.07091e-06	2.43242e-05
SLX4	0.910495	3.20025	13.8924	0.000193582	0.00196544
CDH8	0.90661	3.71289	13.2387	0.000274223	0.00264228
CBX5	0.904677	6.51256	24.4598	7.58769e-07	1.81031e-05
RPS14	0.903414	2.90508	8.22937	0.00412179	0.0219606
CAV1	0.899732	3.74745	13.3008	0.000265298	0.00257217
PCCB	0.899284	3.58946	10.6559	0.00109721	0.00797842
FLRT3	0.898736	2.41509	11.5208	0.000688229	0.00556921
RTTN	0.896478	2.43963	11.8299	0.000582887	0.00491436
NR2F2	0.896315	6.05503	29.2655	6.31093e-08	2.11688e-06
TRPV6	0.896218	3.39451	17.6794	2.61448e-05	0.000370147
VARS	0.896024	5.74368	20.4724	6.0497e-06	0.000107994
PAQR4	0.895323	3.92065	6.94032	0.0084274	0.0381695
PCSK6	0.894363	4.26908	19.8326	8.45309e-06	0.000142345
MUTYH	0.893851	2.74008	17.4754	2.91048e-05	0.000405324
LTBP3	0.893819	7.21519	21.7576	3.0936e-06	6.08989e-05
LOC100506123	0.892132	2.77438	9.36059	0.00221701	0.0137494
FAM173B	0.892125	3.31301	15.6396	7.66333e-05	0.00091593
LOC100286922	0.89169	2.83866	7.31277	0.00684661	0.0325704
NACC1	0.890735	6.11345	35.0803	3.16382e-09	1.6048e-07
FANCG	0.889859	4.25434	27.8515	1.30991e-07	3.94809e-06
SEMA4D	0.889184	2.78639	15.473	8.36918e-05	0.000986125
KCNMB4	0.886764	1.65583	7.06279	0.00787014	0.0362779
PROSAPIP1	0.886523	1.87778	8.32805	0.00390375	0.0211236
SH3D21	0.886291	3.09874	10.2538	0.00136403	0.00947683
LOC100507032	0.884927	1.66862	9.21549	0.00239975	0.0145714
INCENP	0.884801	5.04496	13.4654	0.000243004	0.00238756
ALYREF	0.882623	5.95447	29.3563	6.02198e-08	2.04191e-06
TYRO3P	0.88193	1.01837	7.69655	0.00553264	0.0276183
ANKRD36	0.881676	4.39924	8.48679	0.00357734	0.0197426
HIST1H4H	0.875607	8.34696	32.9838	9.29276e-09	3.9174e-07
DDHD1	0.875096	2.91901	8.43628	0.00367808	0.0201914
PYCRL	0.874872	2.78552	8.14916	0.00430812	0.0227493
TENM3	0.874634	3.13125	10.8875	0.00096813	0.0072386
ZNF434	0.874599	1.29898	7.31765	0.00682806	0.0324945
NUAK1	0.873644	6.19142	18.1753	2.01473e-05	0.000295414
GAS2L3	0.873146	3.37325	14.6178	0.000131667	0.00142864
EPB41L2	0.873119	5.08325	13.683	0.000216405	0.00215507
PDF	0.871741	3.20878	10.9932	0.000914481	0.00694094
PTTG1	0.871327	2.13636	6.49529	0.0108161	0.045984
KLK5	0.870285	7.82266	35.8568	2.12362e-09	1.15335e-07
CHD7	0.8699	3.51413	17.4872	2.89249e-05	0.000404171
CMSS1	0.867853	5.49175	36.8876	1.25138e-09	7.26266e-08
COL4A1	0.866301	5.1045	11.4673	0.000708332	0.00567302
FBN2	0.865776	1.93488	8.3345	0.00388992	0.0210762
MPHOSPH6	0.865437	4.27254	18.1564	2.03481e-05	0.000298009
NHP2	0.864745	4.86084	12.5774	0.000390432	0.0035303
POP1	0.863291	1.69536	8.22573	0.00413006	0.0219775
MSH5	0.8622	1.99025	7.2843	0.00695597	0.0329672
SIGMAR1	0.861928	5.63551	18.9311	1.35523e-05	0.000213249
TCTA	0.861478	4.54256	29.0411	7.08595e-08	2.33337e-06
SUV39H1	0.861247	4.63121	16.1362	5.89468e-05	0.000736274
GSTT2	0.85968	3.48608	8.07404	0.00449039	0.0234458
KIF24	0.858342	2.09217	8.18708	0.00421899	0.0223639
ZNF326	0.857565	4.49241	20.9665	4.67395e-06	8.64023e-05
LYAR	0.856885	4.60051	14.956	0.000110049	0.00123377
DOCK5	0.856388	6.16151	8.56426	0.00342827	0.0190888
SLC2A11	0.856214	3.14064	17.1993	3.36568e-05	0.000456547
TLCD1	0.855152	4.03218	13.0283	0.000306813	0.00289811
CRISPLD2	0.853993	2.47098	13.2715	0.000269467	0.00260249
PASK	0.853744	2.76495	7.88257	0.00499135	0.0255045
DCLRE1B	0.853676	3.77356	11.3755	0.00074419	0.00588467
MYO5C	0.853668	3.83828	10.9343	0.000943988	0.00710868
HSPA8	0.85361	9.66585	11.9332	0.000551432	0.0046808
ATAD2	0.851628	4.58074	16.2901	5.43461e-05	0.000686367
SH3TC1	0.851483	2.64092	10.2267	0.00138422	0.00959569
MTHFS	0.850255	5.23155	20.738	5.26596e-06	9.55085e-05
AJUBA	0.849196	8.3596	22.1922	2.46669e-06	4.99774e-05
CD3EAP	0.847734	4.56138	14.7325	0.000123895	0.00136088
DUSP5	0.846155	4.29782	12.2812	0.000457542	0.00403193
POLD1	0.842699	4.26896	9.65981	0.00188344	0.0122049
SCD5	0.842175	3.20045	12.5068	0.000405482	0.00364787
COL12A1	0.840164	5.92327	17.1453	3.46261e-05	0.00046778
UBE2T	0.83645	4.87012	11.6396	0.00064563	0.00530582
CBX1	0.835949	1.15641	6.59576	0.0102222	0.04409
PCYOX1L	0.835471	3.91951	15.4846	8.31784e-05	0.00098193
C1orf116	0.835365	6.39653	23.794	1.07215e-06	2.43242e-05
RNU12	0.835335	2.78137	11.6388	0.0006459	0.00530582
C9orf123	0.834975	5.39276	20.453	6.11135e-06	0.000108423
PPL	0.83304	7.80647	19.2968	1.11896e-05	0.000179465
SVIP	0.83255	1.07584	6.63362	0.0100072	0.043372
SLC29A1	0.832452	5.65621	7.84074	0.00510816	0.0260056
G6PD	0.829173	8.83093	33.2534	8.0898e-09	3.46888e-07
IFRD2	0.829114	4.7259	13.2928	0.000266421	0.00258063
GALNTL4	0.828733	4.99083	23.5094	1.24306e-06	2.75059e-05
CHST15	0.828661	4.78572	16.8817	3.9783e-05	0.000523727
FLNB	0.828385	8.47777	24.89	6.06971e-07	1.47925e-05
TTYH2	0.828348	4.12873	15.2326	9.50499e-05	0.00109413
FJX1	0.828036	4.87997	9.41636	0.00215058	0.0134242
MMP17	0.827329	2.05667	6.70636	0.00960696	0.0420616
NABP1	0.827204	3.19441	8.45199	0.00364644	0.0200796
ABHD11	0.826881	3.0434	11.5152	0.000690295	0.00557173
HN1	0.823516	6.46913	23.2554	1.41849e-06	3.0729e-05
SNF8	0.823187	5.62688	27.5794	1.50773e-07	4.43712e-06
SPOCK1	0.822853	6.66375	25.5875	4.22774e-07	1.10595e-05
FAM219A	0.822755	1.33192	6.32727	0.0118895	0.0492063
TTC27	0.822048	1.7719	8.83194	0.00296004	0.0169818
GMFB	0.821722	4.4942	9.6613	0.0018819	0.0122049
PLEC	0.820481	2.85793	9.02908	0.00265718	0.0157812
GOLM1	0.81979	6.07944	21.9561	2.78952e-06	5.56922e-05
FLG	0.819418	3.53102	8.30352	0.00395682	0.0213115
TMPO	0.81933	3.09456	7.44375	0.0063657	0.030871
SLC20A1	0.818906	6.26383	20.8426	4.98604e-06	9.12088e-05
PDSS1	0.817469	2.51208	6.62705	0.0100442	0.0434876
TTC25	0.813646	0.724171	6.53619	0.0105702	0.0452779
TMEM52B	0.811642	2.06696	7.34234	0.0067349	0.0321985
PVR	0.811056	5.32411	22.0084	2.71456e-06	5.42825e-05
P2RX6	0.810512	2.69785	13.0844	0.00029777	0.0028191
ALKBH6	0.806601	2.66234	6.97371	0.00827158	0.0376448
SNORA41	0.80657	1.48063	7.12045	0.00762097	0.0353643
DPY19L3	0.805666	2.51962	10.8368	0.000995012	0.00739996
ST3GAL2	0.799912	3.1969	8.83872	0.00294906	0.0169422
RHOF	0.799884	2.14902	6.32964	0.0118736	0.0491734
LIPG	0.798922	7.27866	7.42356	0.00643754	0.0311831
PRDX1	0.798737	3.42046	10.5546	0.00115899	0.008321
ZNF90	0.797724	0.969298	6.46764	0.0109856	0.0465181
TMEM14E	0.797661	2.48425	7.19863	0.00729593	0.0341737
TP53BP1	0.795494	6.09193	21.1534	4.23941e-06	7.91907e-05
HIST1H4C	0.794483	8.5764	18.5063	1.6934e-05	0.000257059
HIST1H1D	0.794278	6.07792	14.9776	0.000108796	0.00122192
PRSS23	0.79348	5.6813	7.12789	0.0075894	0.0352321
PNPO	0.792613	5.39518	17.5057	2.86447e-05	0.000401569
RAP1GAP2	0.790469	4.63159	18.8618	1.40536e-05	0.000220026
DCBLD2	0.78931	7.24158	25.3566	4.76527e-07	1.22097e-05
KIAA1467	0.788799	3.91258	18.4692	1.7267e-05	0.000260844
CALM3	0.788301	8.53616	23.9631	9.82015e-07	2.26081e-05
RRP9	0.787978	4.07603	12.7017	0.000365321	0.0033494
PLOD1	0.78769	6.24116	16.1973	5.70756e-05	0.00071505
TIPIN	0.786161	4.23031	9.70833	0.00183435	0.0119838
HIST1H3D	0.785605	5.04417	15.309	9.12825e-05	0.00106252
PRR15	0.785447	3.93187	7.79785	0.00523085	0.0264423
SH3BP5	0.785215	3.38148	13.813	0.00020193	0.00203364
CREB3L2	0.783623	3.50032	9.80284	0.00174242	0.0114854
MTHFD1	0.783395	6.61832	15.3018	9.16311e-05	0.001063
RBM14	0.782714	4.12627	10.802	0.00101393	0.00750846
UGT1A3	0.782144	2.16726	6.94924	0.00838547	0.0380072
CHD1L	0.782007	3.26167	14.346	0.000152099	0.00161111
WHSC1	0.780387	5.96503	17.4813	2.90154e-05	0.000404642
CTSL2	0.780222	3.56734	12.5783	0.00039025	0.0035303
GSTO2	0.780075	5.09201	25.2642	4.99895e-07	1.27041e-05
MTHFSD	0.779519	3.31314	16.2067	5.67937e-05	0.000712233
NF2	0.775511	6.22181	18.8813	1.39109e-05	0.000218066
FAM188B	0.774379	1.91561	6.73057	0.00947742	0.0416993
FKBP11	0.772744	3.15723	7.90309	0.00493504	0.0252873
ECHDC2	0.772463	3.78516	13.4605	0.000243641	0.00239168
NOL6	0.772348	3.91355	10.6384	0.00110764	0.00803554
MANSC1	0.772309	1.76393	8.99826	0.00270237	0.0159358
PUS1	0.771917	3.55803	14.8045	0.000119253	0.00131801
TPM1	0.771189	8.13697	19.204	1.17466e-05	0.000186718
DAZAP1	0.770996	7.31766	25.8287	3.7309e-07	9.88411e-06
NUDT16	0.7702	3.33596	8.68682	0.00320518	0.0181492
FOXRED2	0.77011	3.995	12.6877	0.000368069	0.0033622
TUT1	0.767204	5.09197	31.006	2.57233e-08	9.55285e-07
KCTD12	0.765583	4.1987	10.9423	0.000939941	0.00708248
WAS	0.764928	2.06796	6.51629	0.0106891	0.0456195
E2F3	0.764768	3.76935	12.2608	0.000462572	0.00406191
MAST2	0.764321	4.77354	10.103	0.0014803	0.0101146
FRMD5	0.761125	4.32055	20.5867	5.69892e-06	0.000102466
MARS	0.76108	6.26405	13.4592	0.000243806	0.00239168
HOXC13	0.760209	4.40619	7.07691	0.00780833	0.0360196
SMTN	0.758364	3.28918	7.03389	0.00799815	0.0366646
LIMK1	0.757582	5.62064	20.3881	6.32224e-06	0.000111583
ZNF486	0.75678	2.13385	8.31543	0.00393097	0.021222
SLC7A5	0.756082	9.66366	17.1146	3.51915e-05	0.000474211
CNN2	0.754329	8.0788	17.869	2.36645e-05	0.000339799
MCM3	0.753686	6.19094	11.5144	0.000690584	0.00557173
RPL37	0.753131	5.49094	26.2219	3.04349e-07	8.16702e-06
MYBBP1A	0.752023	6.61533	13.5346	0.00023421	0.00231209
PHB	0.750599	6.54247	11.081	0.000872186	0.00668908
MRM1	0.74982	3.32382	8.80818	0.00299883	0.0171449
MAP3K14	0.749181	2.80602	9.48089	0.00207623	0.0131003
TMED9	0.746767	6.66606	36.4633	1.5557e-09	8.72155e-08
TCTN1	0.745882	4.68673	14.2036	0.00016406	0.00171452
ODF2	0.744949	5.14732	18.0777	2.12067e-05	0.000308053
BCAM	0.744377	8.34754	11.5936	0.000661792	0.00539728
APOBEC3F	0.743569	6.48919	21.4413	3.64823e-06	6.982e-05
DARS2	0.743522	4.76848	6.64343	0.00995221	0.0431943
IFIT3	0.743325	5.62571	6.68636	0.00971535	0.0423727
MYO1E	0.742405	7.63081	30.0046	4.31017e-08	1.50137e-06
ADAMTSL5	0.741836	3.91173	12.6015	0.00038543	0.00349774
FDX1L	0.741469	4.58461	19.4031	1.05835e-05	0.000171954
KRT8	0.73705	8.55417	17.3702	3.07607e-05	0.000424124
HSPA12A	0.732969	3.00269	7.05432	0.00790745	0.0363888
C9orf142	0.732836	3.80442	12.2495	0.000465384	0.00408086
CALD1	0.731592	6.01263	7.26232	0.00704163	0.0332572
HIST1H4B	0.730952	7.53907	16.9525	3.83272e-05	0.000509315
SUV39H2	0.73061	3.58946	10.1951	0.00140814	0.00971837
IPO4	0.7302	5.19487	13.4254	0.000248238	0.00242562
SPATS2L	0.729812	5.6314	15.3344	9.00636e-05	0.00105128
LOC728377	0.72894	2.29726	8.22529	0.00413106	0.0219775
USP11	0.727812	7.09879	20.4523	6.11368e-06	0.000108423
SCAMP5	0.727665	2.51324	9.28927	0.002305	0.0141753
PGP	0.724954	2.94199	8.41295	0.00372558	0.0203715
HMGN2	0.724854	6.30685	19.897	8.17295e-06	0.000138563
COX20	0.723683	4.81572	18.0111	2.19625e-05	0.000317921
MIS18A	0.721699	3.87891	13.5734	0.000229419	0.00226838
TNPO1	0.721513	4.05467	12.7311	0.000359619	0.00330924
ARHGAP18	0.721038	4.28445	20.2231	6.89169e-06	0.000119937
TMEM136	0.720769	2.37602	9.91189	0.00164215	0.0109972
ZSWIM4	0.718863	3.83029	10.2824	0.00134306	0.00935717
BYSL	0.718467	3.88108	11.7745	0.000600471	0.00500847
VEGFC	0.718406	4.07403	15.0978	0.000102081	0.00116007
DHX37	0.718266	4.00052	9.55971	0.00198894	0.0126882
NUP155	0.718176	5.3206	11.9801	0.000537731	0.00457695
MALL	0.718102	5.24855	11.0094	0.000906526	0.0069142
PVRL2	0.716771	5.20515	21.6533	3.26643e-06	6.37848e-05
GGH	0.715403	4.91558	11.5672	0.000671247	0.00546011
KRT17	0.714979	12.5549	8.85096	0.00292935	0.0168498
LSM4	0.714679	5.7893	15.4168	8.62203e-05	0.00101114
LSM6	0.714616	2.79315	6.57318	0.0103527	0.0445143
SAPCD2	0.714496	3.5659	6.77043	0.00926808	0.041079
C22orf29	0.71449	3.25647	9.42416	0.00214145	0.013394
ENOSF1	0.714214	2.66523	6.43283	0.011203	0.0471629
NCAPH2	0.713497	4.14874	10.9971	0.000912561	0.00693903
TPM4	0.713006	8.4152	16.9668	3.80396e-05	0.000506032
CXorf40A	0.712345	2.34706	6.35769	0.0116874	0.0486765
COL18A1	0.712016	4.53007	7.74491	0.00538643	0.0271016
MLH1	0.710839	1.82895	7.20056	0.00728809	0.0341562
CDR2	0.709679	4.52459	15.9422	6.53079e-05	0.000802869
EZH2	0.708317	3.05	6.40335	0.0113905	0.0477716
KANK1	0.708207	6.46175	14.8614	0.000115707	0.0012868
DAP	0.707425	6.02844	21.7331	3.1333e-06	6.15706e-05
C7orf50	0.706947	6.14602	15.6116	7.77749e-05	0.000925143
KAT2A	0.705926	3.33758	9.39618	0.00217437	0.013552
HIST1H1E	0.705269	7.00526	8.10787	0.00440735	0.0231265
NOLC1	0.704639	7.66881	16.8627	4.01837e-05	0.000526844
NOP56	0.704017	7.13412	10.791	0.00101995	0.00752625
ZBED2	0.703133	3.50048	9.5664	0.00198172	0.0126615
GLT25D1	0.703005	6.44213	19.241	1.15213e-05	0.000184076
KRT18	0.702839	7.49369	22.2926	2.34112e-06	4.76549e-05
FLJ39051	0.702204	3.72417	8.92273	0.00281644	0.0163786
ZNF680	0.701686	3.64634	12.2044	0.000476765	0.00415869
SNORA62	0.70102	4.59884	9.68821	0.00185454	0.0120652
RPTOR	0.700282	4.71347	16.5733	4.68052e-05	0.00060086
CDK7	0.699823	5.50106	15.8495	6.85832e-05	0.000835723
RPSAP58	0.699057	2.31694	9.7409	0.00180213	0.0118104
LARS2	0.698546	3.80689	13.7766	0.000205882	0.0020651
ATAD3A	0.698173	4.10173	9.8977	0.00165485	0.0110483
NTMT1	0.697357	3.27374	11.0189	0.000901876	0.00688294
SEZ6L2	0.69691	4.25389	8.51963	0.00351336	0.0194411
LEPREL4	0.696641	4.39205	9.21141	0.00240512	0.0145826
PAICS	0.695172	5.34427	7.21858	0.00721529	0.0339105
GPR161	0.694687	4.03527	9.23599	0.00237303	0.0144513
SND1	0.694514	6.81281	14.6546	0.000129122	0.00140714
RANBP1	0.69375	5.76004	7.46079	0.00630575	0.0306398
HEMK1	0.691485	2.64124	9.26497	0.00233578	0.0142994
EARS2	0.691022	4.70051	7.48033	0.00623765	0.0303918
SCFD2	0.690248	2.14171	6.97355	0.00827233	0.0376448
LBR	0.688565	5.98633	19.1367	1.21683e-05	0.00019293
HIST1H2AC	0.68747	6.12165	6.75347	0.00935655	0.0413165
NCAPD2	0.686855	7.12375	13.9157	0.000191192	0.0019475
TRA2B	0.686738	6.40468	11.3377	0.000759512	0.00598308
CSE1L	0.686302	6.55535	17.2081	3.35013e-05	0.000455538
SHPK	0.685746	5.00172	7.60006	0.00583663	0.0288662
CAPN2	0.684317	6.95701	18.6625	1.56019e-05	0.000239535
SRM	0.683197	5.44567	11.3284	0.000763295	0.00600151
FUT8	0.682553	6.0414	21.3652	3.79597e-06	7.20945e-05
AMOTL2	0.682405	6.80232	18.2014	1.98738e-05	0.000291747
PRSS3	0.682222	3.03492	7.86393	0.00504305	0.0257266
GDPGP1	0.68188	2.94774	10.2148	0.0013932	0.00963653
FAH	0.681725	2.43993	8.39416	0.00376428	0.0205292
MMP13	0.680311	8.63333	12.2679	0.000460807	0.00405493
PPIL1	0.678931	3.81512	9.13205	0.0025117	0.0151021
PDCD2L	0.678901	2.48196	7.18137	0.00736643	0.0344561
CCDC90B	0.67884	5.35839	15.7098	7.38394e-05	0.000890211
DZIP3	0.678493	4.59914	9.61913	0.00192561	0.012411
GPATCH2	0.678465	5.5299	25.4085	4.63861e-07	1.19588e-05
KIAA1161	0.677902	2.99687	8.67383	0.00322812	0.0182265
TRAM2	0.677054	3.78311	9.39326	0.00217785	0.0135605
FAM86A	0.676274	2.91009	7.64611	0.00568949	0.028273
CISD3	0.674459	5.29179	19.4194	1.04937e-05	0.00017094
SORT1	0.673522	4.35226	12.0021	0.000531403	0.00453236
EPHA2	0.672864	6.65364	10.9933	0.000914403	0.00694094
PSPC1	0.672015	3.2963	8.7095	0.00316557	0.0179464
LDOC1	0.67172	7.51937	14.3641	0.000150646	0.00159754
POP7	0.670745	5.01727	15.1198	0.000100898	0.00115004
PHLDA1	0.66927	6.49311	12.9927	0.000312701	0.00294704
NCDN	0.66868	4.30363	14.845	0.00011672	0.00129576
RFC2	0.668424	3.81851	6.63395	0.0100053	0.043372
TOE1	0.66821	3.22689	8.60294	0.00335621	0.0187966
THRB	0.667128	4.95945	16.4082	5.1063e-05	0.000650832
CLN6	0.665502	5.55138	14.5213	0.000138586	0.00149333
EMC9	0.664981	4.14498	10.5559	0.00115818	0.00831996
PPIF	0.664799	6.16827	10.3353	0.0013051	0.00914889
FERMT2	0.664774	2.91419	7.77409	0.00530009	0.0267535
POLE4	0.664733	3.7158	7.50219	0.00616239	0.0300956
C15orf41	0.663711	6.06915	13.8855	0.000194289	0.00197101
FBXW8	0.663176	3.56559	9.95467	0.00160442	0.0108136
GALNT2	0.662207	8.25063	25.4895	4.44799e-07	1.15389e-05
JMJD8	0.660787	6.13556	17.4682	2.92151e-05	0.000406405
SLC39A3	0.660694	4.47348	8.03199	0.00459584	0.0238846
SLC24A1	0.660328	2.05879	7.4879	0.00621149	0.0302762
B3GAT3	0.660199	3.54922	6.64111	0.00996516	0.0432355
DCTPP1	0.659598	6.14764	15.763	7.17938e-05	0.000871443
GPI	0.659526	8.32919	14.0305	0.00017987	0.00185489
COX7C	0.659415	7.77653	20.0204	7.6621e-06	0.00013151
ANXA2	0.658991	10.2964	19.668	9.21302e-06	0.000152669
DTD1	0.657498	4.80934	9.46706	0.00209195	0.0131768
SLC3A2	0.657346	8.07979	15.0842	0.000102818	0.00116518
LOC93622	0.656792	4.20166	12.7554	0.000354986	0.00327627
NEDD1	0.656628	4.22992	7.90175	0.0049387	0.0252873
LGALS3BP	0.656446	8.68853	22.9233	1.68597e-06	3.58391e-05
C15orf23	0.655714	5.34036	13.8198	0.000201204	0.0020296
NCLN	0.654439	6.15248	11.8034	0.000591235	0.00495795
ABLIM1	0.654195	4.03179	6.58422	0.0102886	0.0443307
ISPD	0.650104	3.28228	9.38938	0.00218246	0.0135824
POLR3H	0.649146	5.76992	10.0431	0.00152924	0.0103818
DESI1	0.64904	4.91923	11.2777	0.000784418	0.00612131
MAGOHB	0.648911	4.06939	9.2512	0.00235341	0.0143668
PIGM	0.648075	4.76796	9.06074	0.00261157	0.015577
CARD8	0.647833	2.70896	7.92433	0.00487744	0.0250559
SRRT	0.646722	5.2143	10.5047	0.00119073	0.00849245
ERCC2	0.646271	3.78961	10.9763	0.000922865	0.00699181
POLR3D	0.646225	5.28256	20.6736	5.4463e-06	9.86341e-05
LOC643650	0.645827	3.4858	6.85637	0.0088326	0.0396059
CCDC111	0.644672	3.72411	12.458	0.000416198	0.00371748
NAPRT1	0.642201	4.57499	10.8874	0.000968202	0.0072386
PEG10	0.642137	3.90018	11.7746	0.000600454	0.00500847
CABLES1	0.64181	3.70375	11.8252	0.000584341	0.00491932
SNHG16	0.641486	4.50148	8.22487	0.00413201	0.0219775
APOBEC3C	0.640568	7.38944	22.9029	1.70396e-06	3.60986e-05
MRPL28	0.640507	6.83984	19.6691	9.20784e-06	0.000152669
QTRT1	0.64049	4.90057	12.5287	0.000400738	0.00361538
ILF3	0.638816	7.66917	12.8638	0.000335003	0.00312652
PAK1IP1	0.637674	4.95539	17.1446	3.46393e-05	0.00046778
FAM46A	0.636366	4.10123	10.8914	0.000966109	0.00723162
MEIS2	0.636108	6.39214	16.7923	4.1702e-05	0.000543739
MZT2A	0.636053	4.43303	8.53157	0.00349039	0.0193398
HIST1H4E	0.635662	7.84806	15.617	7.75537e-05	0.000924274
PTGS2	0.635157	3.29963	6.71876	0.00954039	0.0418436
GPR157	0.635028	3.43116	7.49694	0.00618041	0.0301718
ALOX12P2	0.63489	4.67789	9.34637	0.00223427	0.0138427
HNRNPAB	0.634692	7.67554	11.3873	0.000739498	0.0058571
GARS	0.63455	6.90178	7.52952	0.0060696	0.0297823
NIPAL1	0.6339	3.69828	7.09788	0.00771751	0.0356928
CANT1	0.632386	6.52681	17.4356	2.9721e-05	0.000411152
HNRNPA1	0.632288	7.08431	15.7166	7.35747e-05	0.000887877
SCARB1	0.631805	5.08126	9.41997	0.00214635	0.0134112
SIKE1	0.631021	4.96412	15.3718	8.82946e-05	0.0010334
CYB5D1	0.630907	3.03084	6.61803	0.0100952	0.0436184
DHX33	0.630885	4.9098	16.398	5.13407e-05	0.000653037
PLAC2	0.62953	4.85283	8.10538	0.00441341	0.0231486
ALG10	0.628816	3.69307	10.6272	0.00111436	0.00805156
MFGE8	0.625991	5.39636	8.82952	0.00296397	0.0169965
SLC35C1	0.625605	5.05987	11.897	0.000562241	0.00475959
RUVBL2	0.623648	5.56019	21.2051	4.12672e-06	7.73171e-05
EIF2C1	0.623435	5.02301	18.8571	1.40887e-05	0.000220299
EXOSC5	0.623018	4.00228	9.55767	0.00199116	0.0126958
NFIB	0.622863	2.77785	6.97405	0.00827002	0.0376448
GALNT10	0.621601	4.76659	7.97885	0.00473271	0.0244331
PBLD	0.621472	2.73105	6.52959	0.0106095	0.045415
C11orf48	0.620226	3.27024	7.8329	0.00513037	0.026108
FBXO16	0.619986	2.85919	8.43086	0.00368906	0.0202339
GANAB	0.619484	5.71039	16.8208	4.10813e-05	0.000537329
ZNF670	0.619267	2.98509	8.8078	0.00299946	0.0171449
SNRNP70	0.618586	6.41362	7.24038	0.0071282	0.0335644
KLF6	0.618526	5.49296	15.7258	7.32195e-05	0.000885059
GEMIN7	0.617717	3.42132	7.90227	0.00493729	0.0252873
MANEAL	0.617171	4.36233	13.1091	0.000293865	0.0027906
UBE2E2	0.616488	3.5766	10.6408	0.00110619	0.0080297
PDCD11	0.61645	5.23619	12.5078	0.000405247	0.00364787
PLXNA1	0.616391	7.84971	14.0509	0.000177927	0.00183941
HCFC1R1	0.615472	6.54983	9.31087	0.00227798	0.0140577
PDLIM5	0.614221	7.10648	19.5654	9.7214e-06	0.000160455
C14orf80	0.613574	3.60113	7.0904	0.00774979	0.0357981
BRI3BP	0.613527	3.20466	6.49999	0.0107875	0.0459093
TUBG1	0.612333	6.7189	11.6309	0.000648662	0.00532285
TCOF1	0.612027	5.0773	8.30146	0.00396133	0.021315
HOMER2	0.611549	3.70056	8.58156	0.00339584	0.0189336
PLAUR	0.611304	4.26798	8.88573	0.00287409	0.0166263
ENY2	0.610551	4.85895	8.6739	0.00322799	0.0182265
ATP13A3	0.610394	6.084	20.1878	7.02005e-06	0.000121831
ZNF498	0.6101	4.80886	11.0056	0.000908354	0.00692256
SMARCA4	0.608861	6.56953	20.4633	6.07844e-06	0.000108281
ANO6	0.607575	6.79851	17.9262	2.29637e-05	0.000331262
SNRPC	0.607104	5.82717	15.6643	7.56385e-05	0.000906645
DOT1L	0.604973	3.95769	9.63693	0.00190703	0.0123231
HIST1H3E	0.604688	4.95692	10.2471	0.00136899	0.00950598
GSTCD	0.604378	3.03173	8.21298	0.00415919	0.0221032
ANP32E	0.602814	4.88622	8.07954	0.00447678	0.0234023
CRIM1	0.602012	7.66889	17.2915	3.20616e-05	0.000439631
TCEAL3	0.601256	5.70362	14.4083	0.000147155	0.00157074
FOXD1	0.59975	3.94106	9.30238	0.00228857	0.0140951
CFL1	0.599213	10.3974	8.72917	0.00313159	0.0178104
DNAJC6	0.59703	2.39776	6.37388	0.0115812	0.0483959
PTPN1	0.596475	5.80118	19.559	9.75382e-06	0.000160742
MSTO1	0.596012	4.3371	7.99083	0.00470149	0.0243222
SLC30A9	0.595902	5.64958	19.9574	7.91859e-06	0.000135168
C16orf55	0.594677	3.02284	7.70297	0.00551301	0.0275417
C16orf62	0.594582	5.10547	16.8794	3.98315e-05	0.000523727
SLC4A3	0.593793	3.88054	7.39632	0.00653576	0.0315501
KCTD13	0.593428	4.96128	16.1034	5.99753e-05	0.000747625
WNT7A	0.592609	4.10394	8.95739	0.0027635	0.0161968
FIBP	0.59088	7.15065	15.4373	8.52894e-05	0.00100117
GTF2H2	0.590868	3.60083	7.26792	0.00701969	0.0332038
CDK2	0.590495	5.83327	10.7622	0.00103592	0.00761272
CCDC84	0.590418	5.09405	8.07389	0.00449075	0.0234458
CYB5A	0.590048	5.59392	8.86545	0.00290619	0.0167731
SLC46A1	0.589752	5.06825	8.59724	0.00336673	0.0188386
IFT122	0.589708	4.77689	11.0611	0.000881561	0.00674854
SKP2	0.589333	5.50199	13.6984	0.000214637	0.0021426
PRKRIP1	0.589227	4.82508	13.0163	0.000308793	0.00291241
SRSF3	0.589138	7.36611	11.4082	0.000731193	0.00580766
RBFA	0.588914	3.16986	8.16054	0.00428116	0.0226549
ZNF595	0.588485	3.23719	7.15835	0.0074616	0.0347929
KIAA0020	0.587282	4.8383	8.81564	0.0029866	0.0171027
C11orf74	0.586919	2.79677	6.97606	0.00826073	0.0376332
DCAF16	0.586747	3.76641	9.73637	0.00180657	0.0118333
PFKP	0.586449	7.50237	10.6569	0.00109662	0.00797842
HIST1H2BG	0.586447	5.26516	8.90184	0.00284883	0.0165031
FTSJD1	0.586412	4.06578	7.91257	0.00490925	0.0251985
SERTAD2	0.585862	4.24082	12.3805	0.000433837	0.00384749
HNRPDL	0.584999	7.77636	13.1784	0.000283195	0.00270783
MECR	0.58473	3.43567	7.82053	0.0051656	0.0262444
WDR77	0.584522	4.99725	8.11321	0.00439438	0.0230682
SOD1	0.584186	7.88315	10.0603	0.00151502	0.0102965
PLA2G15	0.583936	4.24898	11.6541	0.000640611	0.00527627
INIP	0.583624	5.06686	11.55	0.000677486	0.00550369
CCNYL1	0.583337	3.56393	9.55341	0.00199579	0.0127123
MRPS6	0.58325	6.2903	18.1369	2.05581e-05	0.00030038
LHFPL2	0.58317	2.84484	7.53881	0.00603841	0.0296526
SLC25A22	0.582917	5.09941	10.1022	0.00148096	0.0101146
POLR1C	0.582553	4.80103	11.5641	0.000672374	0.00546572
RBM10	0.581577	4.59296	9.19061	0.0024326	0.0147135
PRIM1	0.580154	3.76576	7.40903	0.00648972	0.031375
POFUT1	0.579978	4.73037	12.2152	0.000474006	0.00414481
UVSSA	0.579869	3.80307	8.32407	0.00391232	0.0211516
CCDC86	0.579773	5.82595	10.971	0.000925492	0.00699896
POLR2F	0.579573	5.26251	11.6524	0.0006412	0.00527763
DHRS11	0.579045	3.32572	8.15161	0.00430229	0.0227378
MNF1	0.578633	5.32235	8.60842	0.00334612	0.0187485
SUN2	0.578618	6.37888	19.2229	1.16307e-05	0.000185348
FHL2	0.578586	6.34273	16.0385	6.20689e-05	0.000769112
ITGB3BP	0.578412	3.75768	7.37295	0.00662123	0.0318258
IGFBP6	0.578027	9.53296	15.4417	8.5092e-05	0.00099979
APBB2	0.576733	4.11671	9.69247	0.00185025	0.0120435
ZNRF1	0.576252	6.58246	12.1091	0.000501759	0.00433723
ARHGEF10	0.57548	4.92536	7.49144	0.00619928	0.0302403
TNIK	0.575432	5.25322	10.0857	0.00149421	0.010194
PEX11B	0.574752	4.37194	13.8964	0.000193164	0.00196279
PCNT	0.573977	3.33732	7.2254	0.00718793	0.0337946
MRPS9	0.57283	5.57895	15.7292	7.30871e-05	0.000884559
GRWD1	0.572621	5.18426	9.99292	0.00157143	0.0106336
TRAP1	0.572223	6.15298	11.9677	0.00054131	0.00460427
LAS1L	0.571822	5.63462	14.9792	0.000108703	0.00122192
FBXO46	0.571706	2.86969	6.33925	0.0118095	0.0490271
SLC5A6	0.571416	5.23613	12.1699	0.000485667	0.00422016
NLE1	0.570812	4.63912	10.1454	0.00144662	0.00993221
EPS8L1	0.570286	4.62603	9.91381	0.00164044	0.0109932
B9D1	0.570086	4.10372	12.1072	0.000502277	0.00433723
C19orf54	0.569049	4.09217	10.7926	0.00101909	0.0075244
HSPB11	0.568279	4.73159	10.4336	0.00123741	0.00875801
PPRC1	0.565942	3.89794	6.68251	0.00973632	0.0424048
ANKS6	0.565926	6.13839	10.7666	0.00103346	0.00760351
CTTN	0.565834	8.48267	14.9369	0.000111168	0.0012452
TELO2	0.565393	3.90372	8.20263	0.00418297	0.0222107
RARS2	0.565361	4.96702	13.8086	0.00020241	0.00203683
SMPDL3B	0.564417	3.68442	7.68207	0.00557723	0.0278237
KRT7	0.564417	11.9786	6.65017	0.00991463	0.0430462
CRELD2	0.563977	4.53917	8.42259	0.00370588	0.0202939
RIF1	0.563269	3.99112	6.90089	0.0086153	0.0387953
RPS19BP1	0.56307	5.26716	12.4236	0.000423933	0.00377576
MLLT11	0.56216	2.84041	6.40201	0.0113991	0.047779
RRP1	0.561225	4.60606	9.71624	0.00182646	0.0119448
PSMD14	0.560989	6.09359	10.2154	0.00139271	0.00963653
KLHDC4	0.560493	4.55247	8.23993	0.00409787	0.0218632
RNF26	0.560194	6.45144	13.6588	0.000219217	0.00217959
HIST1H2BD	0.560095	8.55645	12.1064	0.000502498	0.00433723
FZD7	0.559932	4.81098	10.2253	0.00138526	0.00959761
LIPA	0.559706	8.40659	14.5104	0.000139388	0.00149809
DBNL	0.559167	7.61151	14.3326	0.000153191	0.00161855
PRDM4	0.556986	5.03108	14.406	0.000147329	0.00157126
CAMK2G	0.555692	5.37226	7.37925	0.00659808	0.0317635
OSGEP	0.555382	3.88752	10.8659	0.000979535	0.00730834
DAG1	0.554624	8.18472	15.6855	7.47943e-05	0.000899116
ARID3B	0.554523	3.63208	6.75333	0.00935731	0.0413165
AARS2	0.553322	3.30908	6.31105	0.0119988	0.0495381
TMEM104	0.553053	4.84143	11.4058	0.000732168	0.0058117
RBM45	0.551968	3.96591	7.20068	0.00728758	0.0341562
NAT10	0.551137	5.74486	13.2907	0.000266725	0.00258063
FUZ	0.550878	3.21665	6.37976	0.0115429	0.0482844
ZNF142	0.550783	4.83405	13.994	0.000183396	0.00188247
SRXN1	0.550157	5.19965	7.03873	0.00797657	0.0365925
SPATA20	0.549702	5.02518	9.96457	0.00159582	0.010781
TMEM184A	0.548597	5.61829	13.0497	0.000303333	0.00286959
TOMM40	0.548182	6.14897	9.10479	0.00254941	0.0152573
SNX11	0.547459	4.39492	11.2741	0.000785944	0.00612824
BMP1	0.546677	6.68137	8.6686	0.00323741	0.0182541
NCKIPSD	0.545929	3.44224	6.44406	0.0111324	0.0469696
FANCL	0.545837	4.3179	7.64642	0.00568851	0.028273
MDN1	0.54577	4.992	9.94897	0.0016094	0.0108306
CHRNB1	0.545624	5.12978	6.35538	0.0117026	0.0487021
DDX6	0.544834	7.80165	12.635	0.00037859	0.00344318
THOC3	0.544374	5.17135	9.37192	0.00220334	0.0136851
RBBP9	0.544145	5.88096	17.1592	3.43732e-05	0.000465194
POLR2D	0.543415	4.95203	8.93301	0.00280062	0.0163605
NASP	0.543241	5.81297	8.73631	0.00311936	0.0177701
LGMN	0.543166	6.90104	11.3248	0.00076479	0.00600192
SMAGP	0.543079	4.67758	10.4762	0.00120922	0.00860902
TRMT112	0.542385	8.29051	7.94174	0.00483072	0.0248466
PIGU	0.541462	4.26259	11.2106	0.000813317	0.00631916
RPL23A	0.540882	4.92743	11.5048	0.000694178	0.00559197
UBL4A	0.539866	4.96777	8.22718	0.00412675	0.0219775
ENTPD6	0.538516	4.61684	6.88686	0.00868315	0.0390445
STRADB	0.538317	4.97285	14.3911	0.000148504	0.00158244
ETFB	0.538291	6.26159	10.6219	0.00111754	0.00806514
SCARNA17	0.537266	7.69455	7.59236	0.00586163	0.028944
RPN2	0.536981	8.1043	9.24826	0.00235719	0.0143778
PELP1	0.536365	6.94486	10.3385	0.00130283	0.00913809
LOC728554	0.535953	5.58171	10.3682	0.00128205	0.00902073
ZNF8	0.535131	3.76496	7.09167	0.00774432	0.0357902
TIMM13	0.534648	5.54799	10.9492	0.000936433	0.00706885
RBMX	0.534484	7.59461	18.7404	1.49775e-05	0.000231585
HIST1H2AE	0.534342	5.24194	8.85038	0.00293029	0.0168498
OST4	0.534173	4.537	7.37641	0.00660851	0.0317891
FAM168A	0.533606	5.54348	11.5422	0.000680358	0.00552135
TXNRD2	0.533244	5.27562	10.1841	0.00141653	0.00976548
MAFK	0.531023	4.63509	10.0652	0.00151097	0.0102802
SRPRB	0.530773	5.16537	9.47857	0.00207886	0.0131076
MED14	0.530768	5.95996	11.5176	0.000689398	0.00557173
GLS	0.530268	7.47772	15.461	8.42267e-05	0.000990557
C1orf35	0.530222	4.10928	9.39532	0.0021754	0.013552
FAM207A	0.530023	5.20966	9.64572	0.00189793	0.0122898
RAD23A	0.529076	7.77228	16.9171	3.9049e-05	0.000517804
FBXL18	0.528803	5.79827	9.05397	0.00262124	0.0156233
FOXRED1	0.528377	5.17213	8.32563	0.00390897	0.0211426
DUS2L	0.527548	3.14973	6.84522	0.0088879	0.0398359
USP40	0.527467	4.64449	9.59636	0.00194964	0.0125271
ALKBH2	0.527333	3.37357	6.62897	0.0100333	0.0434556
CMTM7	0.526232	4.49183	7.07857	0.00780113	0.0360127
MED29	0.525931	5.80762	16.0246	6.25256e-05	0.000773139
FTSJ2	0.525473	5.40661	9.89615	0.00165625	0.0110517
MICAL3	0.525148	5.19299	9.75438	0.00178896	0.0117459
DUSP16	0.524641	4.0238	7.37665	0.0066076	0.0317891
IPPK	0.524469	4.1337	7.98993	0.00470381	0.0243242
BCS1L	0.524281	4.74456	8.9184	0.00282311	0.0164074
SMO	0.524073	4.12856	9.06641	0.00260348	0.0155362
ZNF704	0.523466	8.10294	12.1059	0.000502616	0.00433723
SH3RF2	0.523079	3.92669	7.25344	0.00707654	0.0333715
ZNF687	0.522603	5.30484	13.7052	0.000213858	0.00213653
CLASP1	0.522301	5.25892	13.6477	0.000220516	0.00219076
HSPD1	0.522283	8.48292	8.33038	0.00389876	0.0211057
G6PC3	0.522197	5.10613	10.528	0.00117578	0.00841245
UBE3D	0.522125	3.98526	6.74071	0.0094237	0.0415362
PSMG4	0.521143	4.79468	13.1558	0.000286628	0.00273019
H2AFV	0.520994	8.0821	13.8135	0.000201884	0.00203364
MRPL4	0.520233	5.14958	8.90445	0.00284477	0.0165026
FSCN1	0.519849	8.636	9.88338	0.00166778	0.0111108
YWHAH	0.519314	6.59558	10.4073	0.00125515	0.00884936
GNAO1	0.518918	4.08942	7.17124	0.00740817	0.0346084
NPEPPS	0.518415	7.17522	10.1448	0.00144709	0.00993221
GBA	0.517768	6.36349	9.86723	0.00168248	0.011173
ORC3	0.516914	4.63782	11.0639	0.000880233	0.00674654
PFDN6	0.516665	5.39765	7.63701	0.00571826	0.0283595
HUWE1	0.514912	8.08452	6.8989	0.00862487	0.0388239
HNRNPF	0.514592	7.72191	15.3053	9.14591e-05	0.00106259
TMCC3	0.513196	5.7091	9.75679	0.00178662	0.0117396
CNTNAP3	0.512623	3.94184	7.98519	0.00471615	0.0243697
SNX29	0.511959	4.61814	7.04647	0.00794217	0.0365018
BZW2	0.510292	6.83533	11.1484	0.000841055	0.0064822
EHD1	0.510219	6.85659	15.0092	0.000106989	0.00120706
PKP2	0.509005	5.43559	11.9579	0.000544153	0.00462215
PPP5C	0.508496	5.13102	10.1524	0.00144114	0.00990776
C19orf25	0.508097	4.31912	7.38202	0.0065879	0.0317389
DAPK3	0.507572	6.29743	12.655	0.000374566	0.00340907
PDCD5	0.506496	5.23815	8.90069	0.00285063	0.0165059
TCP1	0.505517	7.75784	16.6895	4.40238e-05	0.000569844
FAM82A2	0.50519	3.08471	6.36417	0.0116448	0.048564
LSM3	0.505012	4.75064	9.59035	0.00195603	0.0125423
DDX11	0.504409	4.03174	7.10055	0.00770604	0.035653
PAGR1	0.501102	5.18121	8.71242	0.00316049	0.0179257
RCN1	0.501083	7.52768	13.9804	0.000184726	0.00188715
SMC4	0.500478	5.82741	9.00097	0.00269836	0.0159264
CCT5	0.499909	8.22762	8.96523	0.00275166	0.0161653
GATA3	0.499623	7.6182	7.41026	0.00648531	0.0313658
ASL	0.499005	4.74824	6.3626	0.011655	0.0485906
RNF8	0.498517	5.20052	8.71255	0.00316026	0.0179257
ING5	0.497794	4.15974	8.5917	0.00337699	0.0188791
PSMB6	0.495199	7.24274	11.5021	0.000695192	0.00559652
ZNF431	0.495064	4.43728	7.36801	0.00663943	0.0318724
DRAP1	0.494194	7.19657	11.089	0.000868391	0.00666407
ZNF526	0.493317	4.78944	8.28343	0.00400085	0.0214721
PTGR2	0.492942	4.31601	6.54095	0.0105419	0.0452034
HMBS	0.492648	4.65004	7.04802	0.00793529	0.0364836
DKC1	0.490835	6.29523	6.4376	0.011173	0.0470683
SLC38A10	0.49004	6.09368	12.9317	0.000323063	0.00303251
MVD	0.489885	6.98461	9.51344	0.00203972	0.0129196
GABARAPL1	0.489733	7.02824	8.98166	0.00272702	0.0160736
MMACHC	0.488716	4.30912	6.90625	0.00858949	0.038735
SORD	0.487948	6.40053	9.01115	0.00268338	0.0158763
QSOX1	0.487757	6.73495	10.6334	0.00111061	0.00804035
ARHGDIB	0.487458	7.25675	8.03084	0.00459876	0.0238898
NDUFAF2	0.487397	3.87761	8.58624	0.00338712	0.0189072
TBPL1	0.487123	4.95539	8.96633	0.00275001	0.0161653
OGFR	0.486779	6.4236	7.87017	0.0050257	0.0256696
PAK6	0.486462	5.9705	13.6626	0.000218763	0.00217681
RTCA	0.485773	4.91976	8.34772	0.00386171	0.0209506
TRAF3	0.483382	4.75326	6.84362	0.00889582	0.0398428
SNRPF	0.48302	6.97647	7.24908	0.00709375	0.0334401
NKAP	0.480568	3.98062	6.90392	0.00860071	0.0387715
RPUSD3	0.4805	4.00102	8.34369	0.0038703	0.0209881
PSPH	0.480342	4.97629	9.45015	0.00211132	0.0132711
SMAP2	0.479701	3.74082	6.87003	0.00876531	0.0393917
WIZ	0.479593	6.18768	13.9877	0.000184015	0.00188672
UGDH	0.479233	5.06902	12.4716	0.000413188	0.00369588
NT5C3L	0.479125	5.33894	9.8115	0.00173424	0.0114411
CCNK	0.479015	7.34618	10.3631	0.00128559	0.00903755
ABCC10	0.478717	4.25144	7.56531	0.00595023	0.0292657
CDK6	0.478244	5.70743	10.6319	0.00111152	0.00804035
PRDX6	0.477411	8.37827	11.4984	0.000696548	0.00560021
MRPL18	0.475446	5.44749	8.82712	0.00296787	0.0170111
EDC4	0.473916	5.05744	6.42268	0.0112672	0.0473692
SGSM3	0.473784	5.40303	6.55054	0.0104853	0.0450069
ENTPD5	0.47048	4.4762	6.51118	0.0107199	0.0457151
HOXC11	0.470122	3.9766	7.80312	0.00521561	0.0263914
PHF6	0.469268	6.24135	12.8977	0.000328981	0.00307723
AGPAT3	0.468999	5.70444	10.6895	0.00107743	0.00786666
RUVBL1	0.468939	6.64106	8.91451	0.00282913	0.0164319
MMP14	0.467914	8.63571	8.67605	0.00322418	0.0182207
PCBD1	0.466835	5.89551	9.67327	0.00186968	0.0121383
TMEM214	0.466652	5.51599	10.1413	0.00144987	0.00994582
PBXIP1	0.466606	7.35368	7.42038	0.0064489	0.031226
MYO1B	0.466213	7.26753	7.1116	0.00765865	0.0354995
RFXANK	0.465835	5.74276	9.76105	0.00178248	0.0117247
JMJD4	0.465604	3.88878	7.1934	0.00731722	0.0342605
CHID1	0.464753	5.88945	11.7914	0.000595037	0.00498313
PXMP2	0.463878	5.01535	10.0096	0.00155727	0.0105549
ETHE1	0.463721	5.12126	7.0562	0.00789913	0.0363844
MAP7D3	0.462646	4.06665	7.80527	0.0052094	0.026381
RPLP0	0.461431	11.7133	10.2965	0.0013328	0.00930129
FAM122B	0.46098	6.60468	7.45689	0.0063194	0.0306584
BCAS3	0.459369	5.34546	9.6375	0.00190645	0.0123231
AKT1	0.459145	5.41856	8.00306	0.00466985	0.0241987
ADAL	0.457866	3.76626	7.75961	0.00534276	0.0269362
EIF4EBP1	0.457316	5.43229	10.1136	0.00147179	0.010074
NMRAL1	0.456748	6.17758	8.25421	0.00406575	0.0217363
POLR2E	0.456636	7.00082	8.67065	0.00323375	0.01825
KHSRP	0.456419	7.42565	11.7276	0.000615813	0.00510572
MAPRE1	0.456325	7.35843	14.1721	0.000166822	0.00173756
SMC1A	0.456312	6.30543	8.54687	0.00346117	0.019229
HSPA9	0.455974	7.75017	8.7358	0.00312023	0.0177701
DECR2	0.4559	3.93862	6.95464	0.0083602	0.0379202
ENAH	0.455067	8.95436	11.8126	0.000588316	0.00494344
PRKDC	0.45491	7.43199	7.0769	0.00780839	0.0360196
AP3D1	0.454248	6.48121	8.47313	0.00360431	0.0198739
BCAS2	0.454014	6.59588	10.9531	0.000934487	0.0070627
DYNLL2	0.453892	6.62031	7.41182	0.00647966	0.0313506
GALNT5	0.453203	4.64593	7.37508	0.00661339	0.0318003
SELK	0.452497	4.11625	6.33722	0.011823	0.0490286
PSMC4	0.452397	6.86216	8.69083	0.00319815	0.0181228
GGCX	0.451241	5.28991	8.11608	0.00438743	0.0230414
ASB1	0.451193	5.53569	7.86723	0.00503386	0.0256902
RCE1	0.450796	5.35642	8.92652	0.0028106	0.0163786
TOR3A	0.449544	4.74405	6.736	0.00944861	0.0416062
ARHGEF5	0.448854	5.56926	10.0163	0.00155162	0.0105281
POLD2	0.448219	7.84817	6.37255	0.0115899	0.048416
TLN1	0.447867	6.07922	11.3854	0.000740234	0.0058571
MRPL55	0.447538	4.43562	6.63302	0.0100105	0.043372
SMYD5	0.447296	5.20125	9.00941	0.00268594	0.0158839
CBLC	0.447161	5.39159	9.22228	0.00239088	0.0145387
CD97	0.446453	4.58306	7.06278	0.00787019	0.0362779
PREP	0.446039	5.77056	9.59311	0.00195309	0.0125364
IMPDH1	0.445247	5.32251	7.25977	0.00705164	0.0332667
ARL2	0.445001	5.21358	8.02962	0.00460186	0.023896
TOMM34	0.444094	6.03366	9.3303	0.00225395	0.013937
EID1	0.443981	7.34775	8.97261	0.00274057	0.016123
PHLPP1	0.442909	5.2812	8.44154	0.00366745	0.0201508
NFIA	0.442745	6.75997	8.44801	0.00365443	0.0201058
UMPS	0.441568	5.55952	9.97616	0.0015858	0.0107192
MTF2	0.441551	4.61986	6.86975	0.00876669	0.0393917
PA2G4	0.44129	7.738	10.5	0.00119375	0.00850691
RPL3	0.440831	10.5573	11.4882	0.000700412	0.0056168
PLSCR3	0.440356	7.04243	9.0438	0.00263586	0.0156919
STIP1	0.440055	7.92302	6.80829	0.00907354	0.0403779
COPS7A	0.439514	6.66713	9.12542	0.00252082	0.0151298
IBTK	0.438886	4.53957	6.50704	0.0107448	0.0457903
NFAT5	0.438778	6.71575	10.9263	0.000948074	0.00713085
LSM7	0.438086	6.37263	9.82561	0.00172099	0.0113742
TNS3	0.437649	7.39112	8.08262	0.00446919	0.0233724
CARS2	0.43762	5.16666	8.85908	0.00291635	0.0168006
RMRP	0.436949	14.4613	9.74937	0.00179384	0.0117622
DYNLL1	0.435656	8.99417	9.2821	0.00231404	0.0142195
EXOSC4	0.434981	4.99585	6.58471	0.0102859	0.0443307
MRTO4	0.434563	4.99883	6.58162	0.0103037	0.0443366
SLC12A6	0.433432	5.83042	6.70427	0.00961825	0.0420963
FAM127B	0.432188	6.61048	10.081	0.00149809	0.0102092
ERGIC1	0.43218	5.10375	6.4263	0.0112442	0.0473035
CPSF4	0.432079	5.18327	8.12219	0.00437267	0.0230033
NELF	0.431106	6.66238	7.61489	0.00578882	0.0286638
SPINT2	0.429861	8.85958	10.5825	0.00114164	0.0082153
ABHD2	0.429633	6.96521	7.6384	0.00571387	0.0283553
KIAA1671	0.429446	5.84584	7.01267	0.00809349	0.0370336
TEAD4	0.429081	5.48359	9.70087	0.00184181	0.0120137
TRMT6	0.428103	5.71772	8.97971	0.00272994	0.0160756
TIPRL	0.427659	5.03124	7.17012	0.00741279	0.0346171
CDK4	0.427253	6.93408	9.01476	0.00267807	0.0158675
NGFRAP1	0.427228	5.03638	6.37736	0.0115585	0.0483336
BAX	0.426211	5.62497	7.59292	0.00585981	0.028944
MOV10	0.425521	5.76435	6.75545	0.00934617	0.0413112
GNA11	0.425435	5.43402	8.0596	0.00452632	0.0235921
CHPF	0.423321	6.67951	11.0049	0.000908731	0.00692256
VKORC1	0.418614	5.68529	8.96294	0.00275511	0.0161704
AIMP2	0.417977	6.14814	7.2904	0.0069324	0.0328907
VPS33B	0.417256	4.62221	6.71179	0.00957777	0.041978
PHF8	0.415798	5.52092	7.36966	0.00663334	0.0318595
PCNXL2	0.414792	5.81638	9.48973	0.00206625	0.0130545
GTPBP4	0.414726	5.47819	6.46726	0.010988	0.0465181
CDC42EP1	0.414171	6.41046	9.22091	0.00239266	0.0145425
COX15	0.413925	5.97707	8.53224	0.0034891	0.0193398
DUSP14	0.41246	6.29109	6.96903	0.00829325	0.0376713
FAM96B	0.41211	6.15601	7.37017	0.00663145	0.0318595
C12orf29	0.409696	4.78888	6.5262	0.0106297	0.0454547
ZYX	0.409636	7.994	8.6857	0.00320717	0.0181492
SRPR	0.409593	6.56872	6.61924	0.0100883	0.043618
PPCS	0.409489	5.71847	7.16509	0.00743361	0.0347013
SEC61A1	0.408643	8.11513	10.8935	0.000965004	0.00723162
PPP6R1	0.408469	6.58465	6.72595	0.00950201	0.0417633
U2AF2	0.407489	6.46307	8.15029	0.00430544	0.0227448
C2CD3	0.40564	5.6972	7.81138	0.00519183	0.0263324
MCFD2	0.405468	6.51658	9.01389	0.00267935	0.0158675
ATF5	0.402997	5.61151	6.32158	0.0119277	0.0493317
OLA1	0.402658	7.72153	7.95506	0.00479532	0.0247052
HYPK	0.401956	5.54945	7.89716	0.00495123	0.0253307
GALNS	0.400894	5.85257	6.6373	0.00998651	0.0433131
PSMC3	0.397107	7.62125	6.72643	0.00949947	0.0417633
AP5S1	0.396288	4.79169	7.74578	0.00538381	0.0270993
SLC9A7	0.396172	4.93912	6.35095	0.0117318	0.0487641
APOA1BP	0.396097	6.07132	6.50174	0.0107769	0.0458955
CHCHD5	0.396025	5.39991	6.8562	0.00883341	0.0396059
PXN	0.395428	8.42367	8.39781	0.00375674	0.020497
MRPL21	0.395088	6.20723	9.54018	0.00201022	0.012783
SERPINH1	0.395063	8.58093	7.71278	0.00548312	0.0274222
PLEKHB2	0.39435	6.76365	10.4699	0.00121338	0.00861729
TOM1L2	0.393273	7.62695	9.63378	0.00191031	0.0123338
GTF2A1	0.392112	5.6069	8.13313	0.00434636	0.0229028
SLC20A2	0.391706	5.82173	7.90937	0.00491794	0.0252318
CDK2AP1	0.391187	6.64893	6.47934	0.0109136	0.0463352
CHMP2A	0.39081	7.23122	8.90192	0.0028487	0.0165031
MRPL24	0.390579	6.38781	7.01947	0.00806282	0.0369068
ACAD9	0.389796	5.3837	8.03381	0.00459123	0.0238805
MAST4	0.387474	6.01854	7.26097	0.00704694	0.0332667
PFDN2	0.381961	5.9382	7.12783	0.00758967	0.0352321
CSTF2	0.380756	5.77104	6.70706	0.00960319	0.0420599
PPDPF	0.380661	8.99024	7.35322	0.00669426	0.032041
TMED5	0.380655	5.42306	6.53341	0.0105867	0.0453331
TSPAN3	0.379883	7.45957	6.60619	0.0101625	0.0438628
SLC35B1	0.379353	4.95293	6.74556	0.00939813	0.0414381
AP1M2	0.379087	5.2988	6.81517	0.00903867	0.0403057
RNF187	0.378987	7.45984	8.4403	0.00366996	0.0201557
EXOSC1	0.378319	5.99	6.40583	0.0113746	0.0477245
GSS	0.378109	6.16731	7.03643	0.00798679	0.036626
ITPK1	0.377272	6.99748	7.11955	0.00762476	0.0353687
HNRNPU	0.376787	9.323	7.8031	0.00521567	0.0263914
STT3A	0.376528	7.42827	7.46258	0.00629947	0.0306213
PTGES2	0.375779	5.17147	6.34794	0.0117518	0.0488308
DAK	0.37381	6.42609	7.26305	0.00703878	0.0332563
DDX54	0.372982	6.12563	8.53999	0.00347427	0.01927
TULP3	0.372259	6.51831	8.24398	0.00408874	0.0218404
MYO10	0.369209	6.83647	7.40335	0.00651024	0.031462
TRIO	0.368442	7.04549	7.76832	0.00531704	0.0268198
TUBB6	0.367494	5.54821	6.77952	0.00922099	0.0409028
CBX6	0.366359	5.39653	6.98269	0.00823017	0.0375214
PPP1R14B	0.365837	7.73856	7.05448	0.00790671	0.0363888
BPTF	0.365522	6.48183	6.68666	0.0097137	0.0423727
RASAL2	0.360709	5.73018	7.42619	0.00642814	0.0311497
POLR1E	0.360192	5.36104	6.75979	0.00932346	0.0412674
RHOD	0.358987	7.38437	7.2657	0.00702837	0.0332323
TCEAL4	0.358769	7.21333	7.29865	0.00690063	0.0327773
CD109	0.357024	7.72223	6.39464	0.0114465	0.0479295
SFPQ	0.356994	8.32543	6.51822	0.0106775	0.0456195
MAN2B2	0.35522	5.27966	6.85926	0.00881832	0.0395952
ASXL2	0.354971	6.20584	7.52777	0.00607552	0.0297987
CASP2	0.353051	6.38983	8.45087	0.00364868	0.0200831
TBL3	0.35168	5.97082	6.71881	0.00954011	0.0418436
FTSJ3	0.351035	5.44316	6.42164	0.0112738	0.0473811
MRPL32	0.349779	7.34765	7.58206	0.00589521	0.0290486
CIRH1A	0.348417	6.6102	6.52818	0.0106179	0.0454355
DENND4B	0.348387	5.41232	7.33623	0.00675786	0.0322713
GADD45GIP1	0.347008	6.99436	7.32746	0.00679089	0.0323592
ATG4B	0.343136	6.23276	7.03218	0.00800578	0.0366861
SSR4	0.339942	6.18692	6.62502	0.0100556	0.0435219
EZR	0.336833	9.55511	6.61799	0.0100954	0.0436184
U2AF1	0.327477	6.69388	6.67117	0.00979846	0.0426308
WBSCR16	0.321237	6.23374	6.36652	0.0116294	0.0485159
ZFX	-0.309357	6.16256	6.56446	0.0104035	0.0447177
YY1	-0.313306	7.48995	6.97046	0.00828663	0.0376652
METTL9	-0.326587	6.33524	6.32025	0.0119367	0.0493525
HADHA	-0.328117	7.94855	6.36922	0.0116117	0.0484839
CDYL	-0.335231	5.7312	7.15959	0.00745644	0.0347818
MYL12B	-0.336976	8.35697	6.9963	0.00816785	0.0373191
C6orf106	-0.337991	8.08309	6.81468	0.00904115	0.0403057
RAB7A	-0.338176	8.81682	6.94781	0.00839217	0.0380238
ELMO2	-0.345237	4.98632	6.50011	0.0107868	0.0459093
UBE2L3	-0.345754	8.06167	7.3476	0.00671524	0.0321291
SH3BP1	-0.34638	6.77738	8.52109	0.00351054	0.0194411
QSER1	-0.346595	7.71078	6.75647	0.00934082	0.0413112
LRRC57	-0.34701	5.74488	6.83595	0.00893411	0.0399776
PJA2	-0.348402	6.13702	6.68771	0.00970798	0.0423727
PCBP2	-0.348983	10.5346	6.78049	0.00921597	0.0408954
ATP5B	-0.350062	9.129	6.99488	0.00817434	0.0373339
UBXN7	-0.352065	5.87246	6.81073	0.00906117	0.0403779
MSL1	-0.352187	5.7462	6.71935	0.00953725	0.0418436
HERPUD2	-0.352247	6.73975	6.35977	0.0116737	0.048652
UBQLN1	-0.352627	5.68914	6.46948	0.0109743	0.0464982
UCK1	-0.352944	5.55327	6.6841	0.00972768	0.042382
MAPKAPK2	-0.353233	6.28569	8.11608	0.00438743	0.0230414
RAB5A	-0.353236	5.65943	7.10615	0.00768199	0.035568
USP7	-0.354215	6.67664	6.47632	0.0109321	0.0463668
SYK	-0.354285	5.36982	6.5044	0.0107608	0.0458425
SKP1	-0.354821	6.78621	6.9835	0.00822647	0.0375182
COPZ1	-0.355472	7.15901	7.45948	0.00631032	0.0306501
SMAD5	-0.356193	5.90629	7.90247	0.00493673	0.0252873
CHD4	-0.357287	7.01866	7.42643	0.00642726	0.0311497
KDSR	-0.358188	6.83474	6.33905	0.0118108	0.0490271
KIF5B	-0.358382	7.19629	6.35439	0.0117091	0.0487021
SENP5	-0.36039	5.67657	7.59431	0.00585527	0.028944
MAF1	-0.361173	7.6587	7.51859	0.00610654	0.0298732
RPF1	-0.361281	6.07471	7.32338	0.00680633	0.0324034
C1GALT1C1	-0.361512	5.99625	8.27471	0.00402011	0.0215384
RPS6KA1	-0.361634	5.92692	7.35372	0.0066924	0.032041
SLC6A6	-0.361969	6.25405	6.75082	0.00937046	0.04136
DNAJA2	-0.362135	7.24866	8.48227	0.00358625	0.019783
TRMT1L	-0.362145	5.23859	6.67131	0.00979772	0.0426308
RPL30	-0.362163	10.5762	7.26313	0.00703845	0.0332563
NUFIP2	-0.362403	7.20789	8.68283	0.00321222	0.0181613
TOM1	-0.365262	5.40298	6.35828	0.0116834	0.0486765
ZMYND11	-0.365371	6.47927	8.27475	0.00402003	0.0215384
HDGFRP3	-0.365442	5.84015	7.02666	0.0080305	0.0367858
KPNA1	-0.36641	5.90851	6.61104	0.0101349	0.0437739
NFE2L2	-0.366413	6.17538	7.85256	0.00507488	0.0258769
WAC	-0.366452	7.80712	8.12672	0.00436175	0.0229645
COPS2	-0.366704	7.49309	7.64961	0.00567845	0.0282406
PDS5B	-0.367255	5.16979	6.7717	0.00926146	0.0410677
FAM91A1	-0.36832	5.68462	6.556	0.0104531	0.0449153
REPS1	-0.368477	6.11385	7.67717	0.00559237	0.0278792
PTDSS1	-0.368643	6.33843	6.35652	0.0116951	0.0486925
COQ9	-0.369189	5.91129	7.1091	0.00766935	0.0355227
BOD1	-0.369842	5.42285	6.31066	0.0120014	0.0495381
RLIM	-0.370062	5.91433	8.14067	0.00432833	0.0228269
KIAA2013	-0.373072	5.79537	7.32652	0.00679445	0.0323592
F11R	-0.373341	9.74104	7.48865	0.0062089	0.0302754
DPY30	-0.374773	6.392	9.27036	0.00232892	0.0142732
UBE2J2	-0.377083	5.14293	8.30006	0.00396437	0.0213222
CMPK1	-0.378452	6.49035	6.93612	0.00844722	0.0382316
ATP5L	-0.378727	9.45239	9.90335	0.00164978	0.0110262
MOB3C	-0.380196	5.6237	6.43892	0.0111647	0.0470492
HIPK3	-0.380239	7.27288	6.96625	0.00830613	0.0377161
PHF20L1	-0.380251	5.20954	6.65803	0.00987099	0.0428855
TRAF3IP2	-0.38091	6.01842	7.79021	0.00525301	0.0265372
UBXN4	-0.381452	7.06379	8.1298	0.00435435	0.0229352
GNG12	-0.381715	6.93433	6.81979	0.00901531	0.0402624
ADH5	-0.382552	7.39352	10.5234	0.00117871	0.00842859
PDS5A	-0.382884	6.87085	7.96275	0.00477497	0.0246207
EPHB4	-0.383598	7.1377	7.9843	0.00471847	0.0243697
EIF3E	-0.384191	9.13244	8.30984	0.00394308	0.0212627
TMEM179B	-0.385468	6.09867	8.73298	0.00312505	0.0177894
ACACA	-0.386147	6.01685	9.44615	0.00211593	0.0132743
CYTH3	-0.386253	6.51071	7.18094	0.00736823	0.0344561
RALB	-0.387507	6.32123	8.58887	0.00338224	0.0188999
SLTM	-0.387621	6.50549	7.13578	0.00755609	0.0351285
PPP4R2	-0.388366	5.94922	9.2128	0.00240329	0.0145786
KDM6B	-0.388392	6.75182	7.92521	0.00487507	0.025054
IRF2	-0.388862	5.67036	8.88186	0.00288018	0.0166538
PSTPIP2	-0.389102	5.26351	6.54529	0.0105162	0.0451087
GPR87	-0.389427	7.28454	6.76731	0.00928427	0.041125
PTBP3	-0.390192	7.43848	6.74938	0.00937802	0.0413756
HSDL2	-0.390667	6.06231	6.68488	0.0097234	0.0423817
UBAP2L	-0.39067	6.80873	8.81405	0.0029892	0.0171097
VAPB	-0.391163	6.09881	9.24146	0.00236596	0.0144223
SMG8	-0.391353	4.9336	7.52306	0.00609141	0.0298424
AES	-0.392458	9.16017	8.03383	0.00459116	0.0238805
MUL1	-0.392631	6.30306	7.74219	0.00539453	0.0271095
CAPG	-0.392784	7.52648	9.3613	0.00221615	0.0137494
LRRFIP1	-0.393554	7.52819	6.49834	0.0107975	0.0459365
COX7B	-0.393682	8.30176	7.23423	0.00715266	0.0336542
BECN1	-0.394105	6.32476	9.12164	0.00252603	0.0151465
TMEM53	-0.395032	4.93827	6.43669	0.0111787	0.0470764
VPS41	-0.39509	7.22429	9.48053	0.00207664	0.0131003
PSMB9	-0.395123	7.03259	6.39893	0.0114189	0.047846
CBLL1	-0.395493	5.55154	7.70717	0.00550018	0.0274965
EGLN1	-0.396539	5.32853	7.7238	0.00544977	0.0273101
RUFY1	-0.39663	5.61746	6.80864	0.00907178	0.0403779
PTPN9	-0.397792	5.15684	6.96024	0.00833409	0.0378155
MAN1A2	-0.397964	5.9726	8.4183	0.00371463	0.0203206
RABGAP1	-0.398097	7.2965	9.55383	0.00199533	0.0127123
SVIL	-0.398436	7.42023	9.33308	0.00225054	0.0139228
CRLF3	-0.400246	5.35495	6.99199	0.00818752	0.0373679
TMEM30A	-0.401262	6.40629	8.01034	0.00465111	0.0241216
BMPR2	-0.402418	7.85149	8.57623	0.00340581	0.0189806
BAZ1B	-0.402477	4.83712	6.95085	0.00837795	0.0379869
ANXA4	-0.403811	8.03754	8.86288	0.00291027	0.0167889
ECH1	-0.403958	7.55983	6.78051	0.00921585	0.0408954
SNW1	-0.404109	7.33501	8.87882	0.00288498	0.0166736
FNIP1	-0.404585	6.9717	8.24701	0.00408192	0.0218134
WDR82	-0.404891	6.07314	8.56335	0.00342997	0.0190897
PSMD12	-0.405005	5.65244	6.90253	0.00860736	0.0387875
WHAMMP1	-0.405156	5.04468	7.74695	0.00538033	0.0270927
ITFG1	-0.407106	5.9248	9.30131	0.0022899	0.0140964
RNASEH1	-0.407288	4.99817	6.33515	0.0118368	0.0490655
PTPN3	-0.408736	5.65295	9.14411	0.0024952	0.0150266
FBXW5	-0.408934	6.35033	9.44479	0.0021175	0.0132775
TUG1	-0.408937	7.703	8.3678	0.00381927	0.0207655
RPL27A	-0.408978	11.2032	7.20758	0.00725963	0.0340676
MED6	-0.409724	5.86762	8.80799	0.00299914	0.0171449
CD2AP	-0.410102	6.68056	10.451	0.00122581	0.00868578
SLC25A4	-0.410112	4.68186	6.41685	0.0113043	0.0474612
BRD2	-0.410206	7.09777	6.73519	0.00945291	0.0416062
ABHD3	-0.411765	6.60682	8.28959	0.0039873	0.0214086
2018-09-10	-0.412044	7.20641	7.52646	0.00607993	0.0297987
C7orf26	-0.41223	5.44215	8.9311	0.00280356	0.0163624
S100A2	-0.412357	11.6951	8.09997	0.00442659	0.0231982
KIDINS220	-0.412655	6.66701	8.6695	0.0032358	0.0182533
MTIF3	-0.412691	6.41573	7.23665	0.007143	0.0336214
TRAK2	-0.412906	5.61593	9.0002	0.0026995	0.0159264
DENND4A	-0.412958	5.66324	10.3236	0.00131342	0.00919174
STEAP3	-0.413053	7.71223	7.89156	0.00496661	0.0253989
SCAMP4	-0.413103	6.28022	6.79263	0.0091535	0.0406902
TRAPPC8	-0.413205	4.76924	6.81509	0.00903908	0.0403057
LRRC8C	-0.413464	5.00411	6.72218	0.0095221	0.0418369
EIF1	-0.413663	10.0276	6.45882	0.0110403	0.0466985
STX7	-0.413789	5.92037	6.66801	0.00981589	0.0426917
MGST3	-0.413996	8.55395	8.27764	0.00401362	0.0215311
CCDC117	-0.414342	4.36024	6.55352	0.0104677	0.0449623
EBAG9	-0.414435	5.25289	8.09773	0.00443206	0.0232172
CUL2	-0.414583	4.91901	6.2919	0.0121291	0.0499658
NCBP2	-0.415101	5.80074	8.66672	0.00324074	0.0182646
VPS36	-0.415475	6.01451	11.1366	0.000846406	0.0065154
ATP1A1	-0.415875	9.80938	11.5404	0.000680988	0.00552135
SERPINB1	-0.416491	5.51885	8.29232	0.00398132	0.0213949
STXBP3	-0.416846	5.79849	8.81936	0.00298052	0.0170757
TIMM9	-0.41685	5.3895	6.54013	0.0105467	0.0452086
RC3H2	-0.418068	6.96151	9.79754	0.00174746	0.0115125
TAP1	-0.418245	6.64606	9.02934	0.0026568	0.0157812
TUSC3	-0.418292	6.12849	7.58622	0.00588163	0.0290083
FAM100B	-0.418676	6.65719	6.70711	0.00960291	0.0420599
TTC7A	-0.418955	4.79243	6.96997	0.00828888	0.0376652
SLC35F5	-0.419249	5.62456	7.51304	0.0061254	0.0299501
PI4K2A	-0.419954	6.16286	8.2405	0.00409658	0.0218632
MAPK13	-0.420032	6.68014	8.50447	0.00354274	0.019595
SPTSSA	-0.42022	6.258	7.51838	0.00610726	0.0298732
CNOT7	-0.420402	6.47646	9.69425	0.00184846	0.0120435
EVI5	-0.420433	4.56837	7.90869	0.00491978	0.0252318
PRPF38B	-0.42048	5.84857	7.00542	0.00812632	0.0371429
UNC50	-0.421488	4.75574	6.44739	0.0111115	0.0469203
NT5C3	-0.421658	5.68833	6.83445	0.00894165	0.0399792
ARFIP2	-0.42189	5.78917	8.72688	0.00313552	0.0178246
GABPA	-0.422369	4.70112	8.49386	0.00356347	0.0196835
TLE1	-0.422377	5.31902	7.1805	0.00737004	0.0344561
VEZF1	-0.423024	6.07715	9.61317	0.00193187	0.0124321
TRAM1	-0.423913	6.92569	7.10506	0.00768668	0.0355766
HIBCH	-0.424429	5.61216	9.76536	0.00177831	0.0117034
TUBGCP3	-0.424813	5.83719	10.3293	0.00130935	0.00917352
RPL18A	-0.425656	10.8892	10.7708	0.00103116	0.00759102
ATF7IP	-0.425688	6.56062	10.1106	0.00147421	0.0100796
TMEM99	-0.425997	5.18687	6.33471	0.0118397	0.0490655
ABCB7	-0.426467	5.39702	7.64219	0.00570187	0.0283232
RFX5	-0.427011	6.84052	8.91299	0.00283149	0.0164332
RAB18	-0.428378	6.08481	12.0464	0.000518923	0.00443745
ZC3H11A	-0.429207	7.46612	9.56048	0.00198811	0.0126882
USP47	-0.43081	6.04911	7.75745	0.00534914	0.0269574
ACADVL	-0.431874	6.10268	8.36049	0.00383467	0.020822
DHRS7	-0.431923	4.68349	6.36698	0.0116263	0.0485159
APPL2	-0.432907	5.09475	6.93389	0.00845776	0.0382654
MED21	-0.433465	5.81065	11.1286	0.000850057	0.00653814
OTUD4	-0.433503	4.92158	6.36887	0.0116139	0.0484839
PCID2	-0.434168	4.98227	8.53976	0.00347472	0.01927
ZNF639	-0.434277	5.10729	6.69258	0.00968152	0.042299
OBFC1	-0.434454	4.89474	8.19083	0.00421028	0.0223272
XPR1	-0.435075	6.69997	8.04787	0.00455572	0.0237255
GAB1	-0.436233	4.8241	6.98132	0.00823649	0.0375365
AFF1	-0.436807	4.93634	7.00697	0.00811931	0.0371249
MOSPD2	-0.436833	5.30253	7.60779	0.00581165	0.0287541
TM4SF1	-0.436858	8.63869	9.82053	0.00172575	0.0113996
PRKAR1A	-0.437098	7.59057	6.72011	0.00953316	0.0418436
NUP160	-0.437554	5.27321	8.31256	0.00393718	0.02124
DSG2	-0.437839	7.81707	10.3549	0.0012913	0.00907253
CNTN1	-0.437996	4.9837	6.33346	0.0118481	0.0490839
NDUFA4	-0.438755	7.49837	9.13459	0.00250822	0.0150977
YTHDF3	-0.438836	5.26818	7.05758	0.00789303	0.0363697
WDR13	-0.439119	5.79975	8.91398	0.00282996	0.0164319
ATXN3	-0.439138	5.14643	7.73113	0.00542767	0.0272212
RPL21	-0.439301	10.8168	10.6784	0.00108395	0.00790504
RP2	-0.439338	6.09006	7.72228	0.00545436	0.027316
RIN2	-0.439613	7.08487	8.42228	0.0037065	0.0202939
NANP	-0.439902	5.35575	8.23976	0.00409826	0.0218632
IREB2	-0.440034	6.40205	11.426	0.000724234	0.00577307
ACIN1	-0.440253	5.82939	7.15003	0.00749626	0.0349154
ATP6V1C1	-0.440343	5.54567	10.5561	0.00115803	0.00831996
TMEM189	-0.440982	8.72783	10.2216	0.00138803	0.00961145
WWTR1	-0.441778	7.26994	12.0998	0.00050428	0.00434559
VAMP7	-0.441899	5.03778	7.14083	0.00753481	0.0350557
DBNDD2	-0.442295	7.23239	10.6603	0.00109462	0.00797351
ATP5O	-0.442703	5.92245	9.86449	0.00168499	0.0111798
ARL6IP6	-0.44318	6.08997	10.0879	0.00149245	0.0101875
DLG5	-0.443492	7.87005	10.1621	0.00143357	0.00986113
LAMP2	-0.444185	9.22905	9.45099	0.00211035	0.0132711
CDK9	-0.444387	6.30837	8.95981	0.00275984	0.0161829
MAN2A1	-0.444678	5.64177	6.80904	0.00906977	0.0403779
TMEM59	-0.445092	7.55053	7.46371	0.00629551	0.0306139
TIAL1	-0.445849	4.90701	6.85769	0.00882606	0.0396014
SUPT16H	-0.446518	5.95929	9.3062	0.00228379	0.0140796
VCPIP1	-0.446582	5.01459	9.0202	0.00267012	0.0158505
C5orf15	-0.447403	6.0781	9.43644	0.00212716	0.0133246
AP5M1	-0.44741	5.30275	10.6261	0.00111504	0.00805181
MTDH	-0.448049	6.90993	7.79744	0.00523204	0.0264423
TBC1D23	-0.448574	6.13394	9.0011	0.00269817	0.0159264
TSPYL1	-0.448611	7.29384	10.7374	0.00104993	0.00768839
CCDC47	-0.448804	5.682	6.49625	0.0108102	0.0459749
TSPAN5	-0.448891	4.07719	6.38989	0.0114772	0.0480258
LOC550643	-0.449785	5.01192	9.15119	0.00248556	0.0149758
DHRS1	-0.451198	4.77074	7.29381	0.00691924	0.0328528
NARF	-0.451346	4.79723	7.45712	0.00631861	0.0306584
SH3YL1	-0.451782	6.9429	7.52166	0.00609616	0.0298539
GOLGA7	-0.452506	6.91123	11.1788	0.000827393	0.00640062
NPC1	-0.452732	6.57255	12.4719	0.000413121	0.00369588
KLHL36	-0.452991	5.89545	9.13353	0.00250967	0.0150991
SUPT7L	-0.453281	5.25699	10.3403	0.00130155	0.00913429
NDUFV3	-0.453393	5.08067	7.35649	0.0066821	0.0320365
THAP11	-0.453894	5.94998	12.9428	0.000321156	0.00301761
ZFYVE16	-0.455122	4.60439	9.47402	0.00208403	0.0131336
STON1	-0.45519	5.76975	7.33894	0.00674767	0.0322472
PANK4	-0.455202	4.53854	6.3767	0.0115628	0.0483353
POLR2B	-0.455694	6.26079	11.348	0.00075531	0.00595373
CDK13	-0.456084	6.01976	7.94923	0.00481078	0.0247644
ZNRF2	-0.456094	5.89123	6.84456	0.00889118	0.0398363
RAB3GAP1	-0.456954	5.92707	10.4267	0.00124204	0.00878172
ZYG11B	-0.45701	4.28749	6.99428	0.00817707	0.0373339
PAPOLG	-0.457038	5.85636	10.5074	0.00118895	0.00848724
B4GALT1	-0.45778	6.6337	9.89811	0.00165449	0.0110483
FAM21A	-0.45801	4.70297	9.11299	0.00253801	0.0151964
NEDD4	-0.458131	6.58983	9.95427	0.00160477	0.0108136
PAPOLA	-0.458422	6.30006	11.1984	0.000818676	0.00634105
KDM3B	-0.458754	6.42742	12.3809	0.00043374	0.00384749
DHX32	-0.459287	5.5153	11.69	0.000628375	0.00519263
SAT2	-0.459596	5.05588	8.95492	0.00276723	0.016211
PFKFB2	-0.459927	5.863	10.4615	0.00121891	0.00865161
SMNDC1	-0.461187	6.52194	7.66122	0.00564202	0.028093
RIT1	-0.462156	5.08861	6.79413	0.00914581	0.0406705
CTNNBIP1	-0.462475	5.99253	10.4708	0.00121276	0.00861729
ARID1B	-0.462836	5.93796	10.1111	0.00147379	0.0100796
SUCO	-0.463052	5.35254	10.0033	0.00156261	0.0105854
MAPK9	-0.463184	6.04362	12.709	0.000363904	0.00334128
HLA.E	-0.463578	9.55261	6.7538	0.00935481	0.0413165
VPS35	-0.464342	6.9001	9.13035	0.00251404	0.0151028
MEX3C	-0.464624	5.48918	9.19184	0.00243097	0.0147125
SFXN3	-0.464684	6.17901	9.42317	0.00214261	0.0133945
PNRC2	-0.465027	7.69262	9.24802	0.0023575	0.0143778
MLL3	-0.465042	5.18332	8.30332	0.00395727	0.0213115
HNRNPH2	-0.465578	6.70418	6.51722	0.0106835	0.0456195
MAP3K2	-0.465603	5.681	9.35504	0.00222373	0.0137843
VSNL1	-0.466062	7.34781	12.6897	0.000367672	0.00336103
HECA	-0.466819	6.7185	8.72527	0.0031383	0.0178323
EXOSC10	-0.467647	5.78075	9.53225	0.00201893	0.0128205
FBXL4	-0.468426	4.72657	9.15172	0.00248484	0.0149758
ITPR2	-0.468506	5.18446	9.50545	0.00204862	0.0129694
NDUFAF7	-0.468591	4.26972	6.39541	0.0114416	0.0479248
RPS27A	-0.469126	9.17633	10.8652	0.000979873	0.00730834
SMEK1	-0.46976	5.53699	10.9855	0.00091826	0.00696115
NSMCE2	-0.470107	5.25092	9.52709	0.0020246	0.01285
RHOBTB3	-0.470376	8.27427	6.69431	0.00967212	0.0422876
SLFN5	-0.470675	7.70306	11.629	0.000649312	0.00532333
FEM1B	-0.471241	8.05594	9.94311	0.00161453	0.0108546
NAA60	-0.472996	5.64179	10.5335	0.00117228	0.00839711
VHL	-0.473654	5.69923	10.6981	0.00107247	0.00783506
FDFT1	-0.474849	8.7914	9.92236	0.00163283	0.010954
CTBP1	-0.475031	6.80209	8.96434	0.00275301	0.0161657
RSBN1L	-0.475063	5.05574	10.0621	0.00151349	0.0102917
S100A14	-0.475114	9.9709	7.15075	0.00749328	0.0349146
BIRC2	-0.475697	6.21272	14.1731	0.000166733	0.00173756
ZDHHC20	-0.475814	6.5822	10.8932	0.000965178	0.00723162
TMEM192	-0.476065	3.98752	7.67233	0.00560739	0.0279429
LRP11	-0.477109	6.65111	11.7652	0.000603475	0.00502487
ARPC5L	-0.477665	4.88428	7.35535	0.00668634	0.03204
ZNF398	-0.47779	4.47315	7.47376	0.00626047	0.0304792
LOC152217	-0.477952	4.79181	9.44817	0.0021136	0.013273
TMEM19	-0.478184	5.86206	7.72163	0.00545632	0.027316
ALG11	-0.479521	3.80753	7.50374	0.0061571	0.0300816
ATP11B	-0.479736	6.31644	12.2038	0.000476926	0.00415869
VPS13C	-0.480459	5.84575	8.15372	0.00429729	0.022721
KPNA3	-0.481478	5.28638	10.9994	0.000911416	0.00693454
TRIM4	-0.482307	5.43512	8.75947	0.00307998	0.0175676
ECSIT	-0.482893	5.98444	12.1931	0.00047966	0.0041775
SLMO2	-0.483096	7.24886	11.2483	0.000796969	0.00620761
METAP2	-0.483623	6.6271	6.7918	0.00915775	0.0406946
ACBD6	-0.483879	4.85117	9.33925	0.00224298	0.0138829
TRIM29	-0.484711	10.6553	7.14853	0.00750256	0.0349317
LDLRAP1	-0.485335	5.92667	14.7992	0.000119584	0.0013193
ACTR6	-0.485669	5.00649	9.87095	0.00167909	0.0111564
ARL2BP	-0.485916	6.7923	9.63345	0.00191065	0.0123338
NAP1L4	-0.486816	7.12173	10.9269	0.000947775	0.00713085
HK1	-0.487321	5.94164	9.01123	0.00268325	0.0158763
FRG1B	-0.48738	4.96518	7.81744	0.00517443	0.0262679
CD63	-0.487405	7.7931	14.6356	0.000130424	0.00141762
FBXO30	-0.488864	3.91233	7.1737	0.00739799	0.0345738
CDC16	-0.489228	6.09425	7.82591	0.00515026	0.0261902
DCAF5	-0.489568	6.20596	9.59348	0.0019527	0.0125364
ENDOD1	-0.490084	5.86593	7.14659	0.00751066	0.0349564
SCAMP2	-0.490798	7.0908	12.2313	0.000469944	0.00411795
PRKAA1	-0.491244	5.27374	10.6324	0.00111123	0.00804035
RAB10	-0.491351	6.90207	11.4585	0.000711692	0.00569628
DDX3X	-0.491351	8.65434	9.98315	0.00157979	0.0106843
PPFIBP1	-0.49141	7.21238	14.9696	0.00010926	0.00122603
TRPM7	-0.492741	5.79942	10.4736	0.0012109	0.00861441
SMAD4	-0.492748	5.3888	13.2749	0.000268988	0.00259987
OSBPL2	-0.493474	7.17855	11.2896	0.000779429	0.00608999
HEXB	-0.49454	6.53457	13.6059	0.000225477	0.00223471
SERPINB5	-0.495825	10.0228	8.2144	0.00415592	0.0220952
MGST2	-0.496278	6.36781	11.7918	0.00059492	0.00498313
ENDOG	-0.496338	5.54334	9.69278	0.00184993	0.0120435
SH3RF1	-0.496414	4.07121	7.36755	0.00664115	0.0318724
UBAP1	-0.496415	5.06988	6.68473	0.00972421	0.0423817
USP15	-0.496642	4.23486	6.51551	0.0106938	0.0456195
NHLRC2	-0.496957	3.66472	7.58158	0.00589678	0.0290486
RPS13	-0.497029	9.76683	10.761	0.00103663	0.00761332
SGMS1	-0.497704	5.40264	9.16106	0.0024722	0.0149241
OLFML2A	-0.49836	5.90864	9.0944	0.00256394	0.0153369
PDPK1	-0.499374	4.5362	8.49723	0.00355688	0.0196558
PTPRJ	-0.500143	3.71492	6.49194	0.0108365	0.046055
PLCG2	-0.500404	3.77731	6.58173	0.0103031	0.0443366
NCK1	-0.50051	5.7741	10.42	0.00124656	0.00880663
GPS2	-0.500558	6.87229	7.50583	0.00614997	0.0300585
ABI1	-0.500825	7.43412	12.857	0.000336216	0.00313551
USP25	-0.501398	4.98798	9.57752	0.00196974	0.0125979
PSMB10	-0.502231	6.06501	8.46481	0.00362083	0.0199473
CEPT1	-0.502304	5.10587	8.08397	0.00446586	0.0233648
CDC42BPB	-0.50383	5.99551	8.68576	0.00320705	0.0181492
RAB3D	-0.503852	6.32972	7.61502	0.00578842	0.0286638
CTSL1	-0.504949	5.24202	9.01677	0.00267513	0.0158675
PPP1R37	-0.505529	5.42064	11.2987	0.000775607	0.00606393
ZC3H13	-0.505726	6.77258	11.8649	0.000572028	0.00482934
RNF135	-0.505738	4.49468	7.04273	0.00795875	0.0365376
GABARAPL2	-0.50586	7.14437	14.7214	0.000124627	0.00136652
PATL1	-0.506058	6.3001	10.8923	0.000965639	0.00723162
SENP7	-0.50608	4.47948	8.6209	0.00332328	0.0186456
GNB5	-0.506259	5.14064	9.72285	0.00181991	0.0119082
VPS26A	-0.50663	6.46239	15.0024	0.000107373	0.0012098
CLDN12	-0.507195	5.74729	10.773	0.00102991	0.00758628
RETSAT	-0.50747	5.97131	12.8418	0.000338963	0.00315316
GLOD4	-0.507622	5.77987	8.39858	0.00375514	0.020497
EIF2S3	-0.507962	8.7636	16.6054	4.60193e-05	0.000592599
RAB22A	-0.508756	7.20704	15.6437	7.64686e-05	0.000914837
IMPA1	-0.508928	3.70158	7.95094	0.00480623	0.0247512
GDE1	-0.509733	5.88025	9.00516	0.00269219	0.0159059
MBTD1	-0.510024	3.97537	7.28418	0.00695645	0.0329672
ATP1B3	-0.510168	9.39241	7.58694	0.00587928	0.0290082
ALCAM	-0.511017	8.41811	10.9021	0.00096055	0.00721164
FAM118B	-0.51154	4.48863	8.8407	0.00294587	0.0169316
RNF141	-0.512329	5.35361	11.7864	0.000596665	0.00499341
ZER1	-0.513161	6.31484	13.096	0.000295921	0.00280372
MDM2	-0.513222	5.47604	8.78761	0.00303283	0.0173118
MREG	-0.513312	4.39032	10.0505	0.00152304	0.0103454
SMEK2	-0.514751	5.57972	13.1258	0.000291253	0.00277001
SLC25A40	-0.514829	3.74838	6.66621	0.00982581	0.04272
COG6	-0.515524	3.57548	6.33777	0.0118193	0.0490286
CHD3	-0.515757	7.88177	10.6332	0.00111077	0.00804035
DCUN1D2	-0.516062	4.78235	9.68569	0.00185708	0.0120691
C12orf49	-0.518214	4.76112	7.26856	0.0070172	0.0332038
CXXC5	-0.519058	5.86254	7.53174	0.00606214	0.0297574
NDFIP1	-0.519676	5.64659	12.0132	0.000528261	0.00450865
ZBTB40	-0.520026	4.38721	6.964	0.00831661	0.0377499
PHLDA2	-0.520601	4.92273	7.75469	0.00535732	0.0269878
EFNB1	-0.520827	7.19254	10.0815	0.00149765	0.0102092
BCL2L11	-0.521013	5.6595	11.4955	0.000697631	0.00560313
ATP6V1D	-0.521273	6.3298	8.14307	0.00432261	0.0228066
ZDHHC7	-0.521427	5.72375	13.1468	0.000288017	0.00274133
LOC100132832	-0.521431	5.61464	7.8472	0.00508996	0.0259235
CHD9	-0.521773	6.63792	10.8685	0.000978131	0.00730408
TRIM5	-0.52236	5.84131	10.4701	0.0012132	0.00861729
PHLDA3	-0.522382	5.8791	6.65746	0.00987418	0.0428855
CA11	-0.522519	4.46609	6.47351	0.0109494	0.0464085
HERPUD1	-0.523159	6.28892	9.84728	0.00170083	0.0112589
BMPR1A	-0.52386	5.15008	15.2618	9.35923e-05	0.00108034
CFLAR	-0.524403	5.25792	8.85269	0.00292658	0.016844
SAMD1	-0.525948	6.21525	10.7548	0.0010401	0.00762988
TRERF1	-0.526005	5.15488	11.58	0.000666655	0.00543339
WWOX	-0.526201	5.52723	9.75845	0.001785	0.0117351
SLC25A24	-0.527091	5.85716	11.2796	0.000783647	0.00611911
TFDP2	-0.527441	4.24581	8.62792	0.0033105	0.0185823
BTBD3	-0.527814	5.83325	7.79742	0.00523208	0.0264423
CHM	-0.527888	5.4954	11.2266	0.000806347	0.00626891
TMEM63B	-0.528318	6.22349	13.3571	0.000257447	0.00250189
ZNF800	-0.529019	4.2884	6.68926	0.00969957	0.042363
CYP27C1	-0.529271	4.40516	9.54332	0.00200678	0.0127758
TNKS1BP1	-0.530126	8.16672	10.4353	0.00123631	0.00875518
CD47	-0.530145	6.51116	8.33162	0.0038961	0.0211005
PDCD4	-0.530222	8.90227	8.18623	0.00422095	0.0223648
ZFP91	-0.530484	7.336	11.326	0.000764284	0.00600192
AEBP2	-0.530925	6.57495	16.4393	5.02323e-05	0.000640898
ACTR10	-0.530956	5.4312	8.04377	0.00456603	0.0237693
PRR14	-0.531277	5.46822	14.2883	0.000156836	0.00164981
ZNF277	-0.531372	5.21456	9.4259	0.00213942	0.013388
DOK4	-0.532216	5.69482	10.6273	0.00111429	0.00805156
SEMA3F	-0.532349	5.56921	13.9965	0.00018315	0.00188247
USP12	-0.533188	4.7332	11.5412	0.000680719	0.00552135
LMLN	-0.533798	4.19168	9.41728	0.0021495	0.0134242
ZBTB41	-0.53442	5.28491	9.81092	0.00173478	0.0114411
FGFR1OP2	-0.534433	3.71735	8.54072	0.00347288	0.01927
KIAA0284	-0.53467	3.70625	7.30101	0.00689159	0.0327469
RFWD2	-0.534819	5.55293	11.5308	0.000684522	0.0055464
FXR1	-0.535634	6.94352	8.92256	0.0028167	0.0163786
SLK	-0.535731	5.86196	9.07865	0.00258611	0.0154547
PYCARD	-0.536003	6.52253	10.4758	0.00120946	0.00860902
RBMS1	-0.536107	5.99135	12.2666	0.000461127	0.00405493
FAM160B1	-0.536422	3.69738	10.5179	0.00118226	0.00844433
PROM2	-0.536632	7.81689	9.83935	0.00170818	0.0113015
SUSD1	-0.53684	4.9084	9.68669	0.00185607	0.0120688
FAM111A	-0.537363	6.62354	12.1541	0.000489808	0.00424774
DIS3	-0.537593	5.94881	17.199	3.36611e-05	0.000456547
AMFR	-0.537623	6.75946	18.6199	1.59546e-05	0.000244271
AKAP9	-0.538055	5.26829	14.3435	0.000152305	0.00161193
SSBP4	-0.538113	4.85155	8.26635	0.00403866	0.0216192
ARHGEF4	-0.538325	4.62679	7.054	0.00790884	0.0363888
CNOT6	-0.538572	6.46061	15.0814	0.000102974	0.00116518
ZNF385A	-0.538756	6.65488	16.5573	4.72015e-05	0.000605324
TAB2	-0.53908	7.20778	14.8776	0.000114718	0.00127694
C1RL	-0.539454	5.37883	9.57559	0.00197181	0.0126047
KIF27	-0.539485	4.60045	8.306	0.00395143	0.0212985
ZBTB1	-0.539791	5.79999	8.36393	0.00382741	0.0208007
AIM1	-0.540811	7.32892	13.4877	0.000240136	0.00236497
SLC44A1	-0.540929	6.79666	16.7352	4.29763e-05	0.000558021
KDM5B	-0.54101	7.66236	8.85932	0.00291596	0.0168006
ERCC5	-0.541217	5.40653	8.1775	0.00424132	0.0224632
NDUFB5	-0.541221	7.89193	13.7908	0.000204334	0.00205289
SPTLC1	-0.541236	7.65835	14.3819	0.000149227	0.00158607
FBXO3	-0.541644	6.35547	13.2902	0.00026679	0.00258063
ARHGEF10L	-0.541978	4.76953	8.14415	0.00432003	0.0228026
DESI2	-0.542296	4.3877	9.53982	0.00201062	0.012783
PARP11	-0.542855	3.35709	6.39126	0.0114684	0.0480048
SERINC1	-0.542966	7.04765	14.7748	0.000121143	0.00133418
ARFGAP3	-0.543426	4.58696	7.98455	0.00471783	0.0243697
KLF3	-0.543651	7.13568	6.60261	0.0101829	0.043936
ARL6IP5	-0.543716	7.05041	18.7079	1.52349e-05	0.000235066
BTF3	-0.544027	6.83445	12.6264	0.000380327	0.00345646
ATRX	-0.544196	6.94844	7.41497	0.00646835	0.031308
SIGIRR	-0.544273	5.2038	8.52034	0.00351199	0.0194411
AMPD3	-0.544851	4.56967	9.03684	0.00264592	0.0157443
PHF2	-0.545186	5.29912	11.3601	0.000750391	0.00592244
LAPTM4A	-0.545304	8.3345	15.67	7.54104e-05	0.000905651
TMEM57	-0.545323	5.19568	6.9119	0.00856238	0.0386318
BAZ1A	-0.545323	4.78712	11.1153	0.000856192	0.00657855
KRAS	-0.545752	4.98164	9.70296	0.00183972	0.0120063
RAVER2	-0.545773	5.4493	12.5882	0.000388192	0.00351769
PLEKHA1	-0.545804	5.19271	10.5211	0.00118019	0.00843435
SHROOM2	-0.5466	3.92869	8.98002	0.00272948	0.0160756
ARID4A	-0.546781	5.82247	11.5711	0.00066984	0.00545578
MBOAT2	-0.547088	4.12342	10.7939	0.00101836	0.0075244
AIDA	-0.547251	6.54396	19.8179	8.51816e-06	0.000143247
JAG2	-0.54796	7.0385	13.103	0.000294819	0.0027954
PRSS12	-0.549216	4.77297	6.92258	0.0085114	0.0384662
PARP4	-0.549911	6.52953	19.0484	1.27446e-05	0.000201355
C8orf76	-0.550147	4.53393	9.73145	0.00181142	0.0118588
RAP2A	-0.550545	7.21012	8.97741	0.00273337	0.0160882
PTPN12	-0.550651	6.96622	6.69329	0.00967765	0.0422969
PBRM1	-0.550914	5.38318	13.9795	0.000184813	0.00188715
FAM135A	-0.551441	5.07323	11.2018	0.000817173	0.0063337
RLF	-0.55148	5.43504	12.7017	0.000365325	0.0033494
SLC30A5	-0.551607	4.02505	6.72103	0.00952824	0.0418436
MAP1LC3B2	-0.551859	5.99578	16.9754	3.78663e-05	0.000504804
VDAC1	-0.551936	6.93753	16.2641	5.50983e-05	0.000693061
TPT1	-0.552343	11.9685	12.793	0.000347924	0.00322541
TEN1	-0.552917	4.69442	11.5689	0.000670655	0.00545886
EPC1	-0.552957	4.38274	12.4881	0.000409555	0.00367656
TSNAX	-0.553407	4.60744	7.72666	0.00544112	0.0272777
TPP2	-0.553546	6.71536	15.5482	8.04271e-05	0.000953964
HIF1A	-0.553573	6.25748	13.1603	0.000285938	0.0027257
ZFC3H1	-0.55403	5.0178	8.15968	0.00428319	0.0226561
MLLT10	-0.554142	4.59473	9.96201	0.00159804	0.0107888
ARFGEF1	-0.554249	4.8925	7.8192	0.0051694	0.026253
RAB4B	-0.554629	4.08009	7.59162	0.00586401	0.0289443
SCARNA10	-0.554764	8.14874	6.45511	0.0110633	0.0467802
ZNF148	-0.556219	4.22384	7.80929	0.00519783	0.0263331
AP4E1	-0.556553	3.40568	8.65436	0.0032628	0.0183724
DNAJC18	-0.55681	3.33179	7.28181	0.00696565	0.0329982
SOD2	-0.557031	7.25643	12.3318	0.000445317	0.00393811
USP6NL	-0.557186	4.36624	7.85192	0.00507668	0.0258769
BTBD10	-0.557344	5.34091	11.9966	0.000532978	0.00453971
DAZAP2	-0.558313	7.73049	14.2506	0.00016001	0.00167782
RPS6KA3	-0.55834	6.47288	17.6341	2.6774e-05	0.000377498
TAF2	-0.558363	4.81128	10.7584	0.00103807	0.0076194
MOB4	-0.560082	6.18957	15.7962	7.05444e-05	0.000857111
TMEM126B	-0.561011	5.26821	10.61	0.00112478	0.00810914
B2M	-0.562582	11.2018	19.0047	1.30395e-05	0.000205698
KDM4A	-0.562636	6.27681	15.6939	7.44636e-05	0.000896004
PPP2R3A	-0.563613	5.23093	14.5188	0.000138767	0.00149399
XRN1	-0.564739	4.44603	7.99716	0.00468507	0.0242675
LAMTOR3	-0.564855	5.60825	16.9956	3.74666e-05	0.000500544
CCDC23	-0.565337	3.69698	7.20022	0.00728947	0.0341562
SUV420H1	-0.56554	5.50381	14.6077	0.000132374	0.00143382
COPB1	-0.565606	6.52364	15.2289	9.52324e-05	0.00109522
PRKCDBP	-0.56618	8.45208	11.1279	0.000850409	0.00653814
CAMSAP2	-0.566208	6.01095	10.2009	0.00140369	0.00969526
SNAPC3	-0.566745	4.36943	9.75169	0.00179158	0.0117536
CTSB	-0.567447	9.55937	18.1084	2.08677e-05	0.000304332
PPM1D	-0.567636	4.12563	9.6439	0.00189982	0.0122956
N4BP1	-0.567854	5.16709	10.3928	0.00126507	0.00890834
MAPK6	-0.567908	6.37165	10.8938	0.000964855	0.00723162
C15orf38	-0.568084	4.30466	11.1675	0.000832449	0.00642778
ZNF440	-0.570552	2.87764	6.35293	0.0117188	0.048726
KRT19	-0.5708	12.7727	10.9935	0.000914305	0.00694094
SETX	-0.571594	6.15908	14.07	0.000176131	0.00182236
B3GALTL	-0.571877	3.45247	8.36158	0.00383236	0.0208186
FOXF2	-0.572095	3.64395	7.33426	0.00676524	0.0322941
ZNF581	-0.573104	5.88533	6.90099	0.00861482	0.0387953
NECAP1	-0.573193	4.77452	11.7033	0.000623888	0.00515897
TDRKH	-0.573551	4.15573	10.5417	0.00116712	0.0083649
ATE1	-0.573694	4.29423	10.7622	0.00103593	0.00761272
BTBD7	-0.574312	6.69386	11.6096	0.00065611	0.00535795
LAMB2	-0.574439	7.31282	12.9709	0.00031637	0.00297712
ELL3	-0.574595	4.6829	9.27324	0.00232526	0.0142648
CDC42	-0.575432	7.66593	13.1943	0.000280797	0.00268901
MAMDC2	-0.575494	4.0962	7.54393	0.00602127	0.0295801
TMEM55A	-0.575913	2.46821	6.30171	0.0120622	0.0497724
BCOR	-0.576003	5.30554	7.81081	0.00519346	0.0263324
USP48	-0.576003	4.5324	7.74297	0.00539221	0.0271095
ATP6V0E1	-0.577635	8.428	15.1749	9.79949e-05	0.00112079
FAM18B1	-0.579482	5.17389	9.95185	0.00160688	0.0108206
ATP2B4	-0.579519	7.22745	9.29779	0.0022943	0.0141165
[truncated: 1,030 more rows]

## Sheet: common 3 cond
20	common	elements	in	shC_T,	shLINC2	and	shLINC3:
	shC_T	sh_LINC2	shLINC3
IDO1	-5.98012	-1.87089	-4.24725
FMO3	-3.99696	-4.16874	-6.41058		GO Cellular Component 2017b
MYO16	-3.64121	-1.53263	-4.53311		Index	Name	P-value	Adjusted p-value	Z-score	Combined score
KIT	-3.26728	-1.74173	-2.58687		1	synaptonemal complex (GO:0000795)	0.01293	0.2678	-1.88	8.18	SYCP2
GBP4	-2.62173	-1.13785	-1.55615		2	lateral element (GO:0000800)	0.01786	0.2678	-1.96	7.88	SYCP2
TCN1	-2.42096	-1.3617	-2.22465		3	transverse filament (GO:0000802)	0.01293	0.2678	-1.74	7.56	SYCP2
CFI	-2.40451	-1.40074	-2.4071		4	central element (GO:0000801)	0.01786	0.2678	-1.75	7.04	SYCP2
GRIN2A	-2.39886	-1.4612	-2.23463		5	NMDA selective glutamate receptor complex (GO:0017146)	0.01589	0.2678	-1.62	6.70	GRIN2A
SERPINB3	-2.0833	-1.69817	-5.52322		6	NLRP3 inflammasome complex (GO:0072559)	0.005986	0.2678	-1.21	6.20	CASP1
APOL6	-2.07094	-1.58307	-1.69362		7	tertiary granule lumen (GO:1904724)	0.05740	0.3873	-1.99	5.68	TCN1
CASP1	-2.03766	-1.06836	-2.45537		8	granular vesicle (GO:1990005)	0.1170	0.3873	-2.55	5.48	SERPINB3
ISLR2	-1.95789	-2.23744	-3.67144		9	aleurone grain (GO:0033095)	0.1170	0.3873	-2.55	5.47	SERPINB3
CSAG3	-1.93313	-1.9475	-1.06638		10	Cvt vesicle (GO:0033107)	0.1170	0.3873	-2.54	5.46	SERPINB3
C2CD4A	-1.718	-1.5836	-1.72195
EIF4E3	-1.42337	-1.06499	-1.17569
CMPK2	-1.41652	-2.51558	-1.24886		GO Biological Process 2017b
CLCA2	-1.38075	-1.21541	-2.20978		Index	Name	P-value	Adjusted p-value	Z-score	Combined score
SYCP2	-1.24822	-1.53511	-3.11897		1	cellular response to methylmercury (GO:0071406)	0.006980	0.09186	-2.65	13.16	CASP1
FAM8A1	-1.09491	-1.15242	-1.84958		2	positive regulation of T cell apoptotic process (GO:0070234)	0.006980	0.09186	-2.61	12.96	IDO1
TSC22D3	-1.05772	-1.10284	-1.05987		3	cellular response to methylglyoxal (GO:0097238)	0.006980	0.09186	-2.39	11.87	CASP1
					4	positive regulation of activated T cell autonomous cell death (GO:0070241)	0.006980	0.09186	-2.38	11.83	IDO1
					5	cellular response to GW 7647 (GO:0072760)	0.006980	0.09186	-2.35	11.69	CASP1
					6	cellular response to methyl methanesulfonate (GO:0072703)	0.006980	0.09186	-2.32	11.54	CASP1
					7	cellular response to N-acetyl-D-glucosamine (GO:0097316)	0.006980	0.09186	-2.29	11.37	CASP1
					8	positive regulation of activation-induced cell death of T cells (GO:0070237)	0.006980	0.09186	-2.25	11.18	IDO1
					9	cellular response to organic substance (GO:0071310)	0.006980	0.09186	-2.23	11.07	CASP1
					10	cellular response to Gentian violet (GO:0072729)	0.006980	0.09186	-2.23	11.06	CASP1
					KEGG 2016
					Index	Name	P-value	Adjusted p-value	Z-score	Combined score
					1	Amyotrophic lateral sclerosis (ALS)_Homo sapiens_hsa05014	0.001176	0.04823	-1.86	12.58	GRIN2A, CASP1
					2	Rap1 signaling pathway_Homo sapiens_hsa04015	0.01858	0.1565	-1.94	7.72	GRIN2A, KIT
					3	Ras signaling pathway_Homo sapiens_hsa04014	0.02130	0.1565	-1.96	7.53	GRIN2A, KIT
					4	African trypanosomiasis_Homo sapiens_hsa05143	0.03444	0.1565	-1.72	5.79	IDO1
					5	Tryptophan metabolism_Homo sapiens_hsa00380	0.03927	0.1565	-1.73	5.61	IDO1
					6	Nicotine addiction_Homo sapiens_hsa05033	0.03927	0.1565	-1.68	5.44	GRIN2A
					7	Cocaine addiction_Homo sapiens_hsa05030	0.04790	0.1565	-1.61	4.91	GRIN2A
					8	Acute myeloid leukemia_Homo sapiens_hsa05221	0.05551	0.1565	-1.67	4.83	KIT
					9	Legionellosis_Homo sapiens_hsa05134	0.05361	0.1565	-1.63	4.76	CASP1
					10	Staphylococcus aureus infection_Homo sapiens_hsa05150	0.05456	0.1565	-1.51	4.38	CFI
					ChEA 2016
					Index	Name	P-value	Adjusted p-value	Z-score	Combined score
					1	TP63_17297297_ChIP-ChIP_HaCaT_Human	0.03927	0.9273	-4.12	13.35
					2	SOX9_22984422_ChIP-ChIP_TESTIS_Rat	0.06212	0.9273	-4.52	12.55
					3	RNF2_27304074_Chip-Seq_ESCs_Mouse	0.002439	0.9273	-1.75	10.56
					4	SMAD_19615063_ChIP-ChIP_OVARY_Human	0.1170	0.9273	-3.94	8.46
					5	NR3C1_21868756_ChIP-Seq_MCF10A_Human	0.02390	0.9273	-2.05	7.64
					6	BACH1_22875853_ChIP-PCR_HELA_AND_SCP4_Human	0.04221	0.9273	-2.07	6.57
					7	STAT4_19710469_ChIP-ChIP_TH1__Mouse	0.1221	0.9273	-2.99	6.29
					8	EZH2_27304074_Chip-Seq_ESCs_Mouse	0.05618	0.9273	-2.13	6.13
					9	SUZ12_18974828_ChIP-Seq_MESCs_Mouse	0.03803	0.9273	-1.74	5.70
					10	FUS_26573619_Chip-Seq_HEK293_Human	0.1014	0.9273	-2.45	5.61

## Sheet: T_LINC2
4	common	elements	in	shC_T	and	shLINC2:
	shC_T	sh_LINC2	shLINC3
PROS1	-1.91575	-2.26047	#N/A
SOCS2	-1.61751	-2.15432	#N/A
EDARADD	-1.39093	-1.44201	#N/A
A4GALT	-1.31566	-2.2977	#N/A

## Sheet: T_LINC3
144	common	elements	in	shC_T	and	shLINC3:
	shC_T	sh_LINC2	shLINC3
CXCR2	-7.86159	#N/A	-1.7728
ADH1C	-6.9409	#N/A	-2.22415			GO Cellular Component 2017b
C1orf68	-6.66477	1.54837	-1.66035			Index	Name	P-value	Adjusted p-value	Z-score	Combined score
CYP3A5	-6.47277	#N/A	-1.76936			1	intermediate filament cytoskeleton (GO:0045111)	0.02641	0.6434	-2.45	8.91	PCLO;KRT4;KRT77;S100A9
CRNN	-6.43841	1.95253	-3.70936			2	specific granule lumen (GO:0035580)	0.04133	0.6434	-2.55	8.14	C3;SLPI;LCN2;S100A9
SCIN	-5.71283	#N/A	-3.73838			3	type III intermediate filament (GO:0045098)	0.01841	0.6434	-1.98	7.89	KRT4;KRT3
KRT4	-5.66726	#N/A	-1.41042			4	glial filament (GO:0097426)	0.01722	0.6434	-1.94	7.87	KRT4;KRT3
S100A9	-5.4698	#N/A	-1.88311			5	mitochondrial glutamate synthase complex (NADH) (GO:0043294)	0.06535	0.6434	-2.77	7.54	ACSM3;PDK4;THEM5;BCO2;ACSS1
RPTN	-5.24336	#N/A	-1.72482			6	mitochondrial matrix (GO:0005759)	0.06535	0.6434	-2.75	7.51	ACSM3;PDK4;THEM5;BCO2;ACSS1
CLDN8	-5.22631	#N/A	-1.71248			7	lamin filament (GO:0005638)	0.02088	0.6434	-1.94	7.51	KRT4;KRT3
CIITA	-5.10309	#N/A	-2.6238			8	mitochondrial tricarboxylic acid cycle enzyme complex (GO:0030062)	0.06535	0.6434	-2.74	7.47	ACSM3;PDK4;THEM5;BCO2;ACSS1
PIGR	-4.99649	#N/A	-2.89397			9	mitochondrial pyruvate dehydrogenase complex (GO:0005967)	0.06535	0.6434	-2.72	7.42	ACSM3;PDK4;THEM5;BCO2;ACSS1
NRG2	-4.86013	#N/A	-1.55818			10	mitochondrial electron transfer flavoprotein complex (GO:0017133)	0.06535	0.6434	-2.71	7.40	ACSM3;PDK4;THEM5;BCO2;ACSS1
CCL17	-4.52052	#N/A	-1.75296
GSDMB	-4.36056	#N/A	-1.76742
LINC00525	-4.35035	#N/A	-1.28709			GO Biological Process 2017b
ALDH1A1	-4.12786	#N/A	-3.25822			Index	Name	P-value	Adjusted p-value	Z-score	Combined score
LCN2	-4.02553	#N/A	-1.24447			1	neutrophil chemotaxis (GO:0030593)	0.000002721	0.006432	-2.83	36.30	CCL22;CCL7;CXCR2;CCL2;S100A9;CCL17
RAET1E	-3.92274	#N/A	-1.31074			2	interferon-gamma-mediated signaling pathway (GO:0060333)	0.00001738	0.008084	-3.70	40.61	CIITA;CCL22;CCL7;IFNGR1;IL20RA;CCL2;GBP2;CCL17;TRIM22
CCDC33	-3.90243	#N/A	-1.32285			3	positive regulation of necrotic cell death (GO:0010940)	0.00002052	0.008084	-2.91	31.38	ACER2;AKR1C3;CIDEB;PRODH
CCL22	-3.75679	#N/A	-1.5703			4	positive regulation of oxidative stress-induced cell death (GO:1903209)	0.00001704	0.008084	-2.58	28.30	ACER2;AKR1C3;CIDEB;PRODH
CCDC80	-3.70671	#N/A	-1.16793			5	biosynthetic process of antibacterial peptides active against Gram-positive bacteria (GO:0002815)	0.00001239	0.008084	-2.31	26.11	PGLYRP4;PGLYRP3;PLA2G2A;C10ORF99;DEFB1
CAB39L	-3.63444	#N/A	-1.62676			6	neutrophil mediated killing of gram-positive bacterium (GO:0070946)	0.00001394	0.008084	-2.33	26.03	PGLYRP4;PGLYRP3;PLA2G2A;C10ORF99;DEFB1
KRT77	-3.59083	#N/A	-3.18096			7	positive regulation of cell death (GO:0010942)	0.00004613	0.01558	-2.39	23.91	ACER2;AKR1C3;CIDEB;PRODH
DEFB1	-3.56413	#N/A	-3.37615			8	positive regulation of programmed cell death (GO:0043068)	0.00005322	0.01573	-2.62	25.77	ACER2;AKR1C3;CIDEB;PRODH
SLPI	-3.55274	#N/A	-1.33155			9	vitamin A metabolic process (GO:0006776)	0.00007168	0.01883	-2.78	26.54	AKR1B10;ALDH1A2;ALDH1A1;AKR1C3;BCO2
CALB1	-3.55183	1.60452	-1.89142			10	retinol metabolic process (GO:0042572)	0.00009067	0.02143	-2.78	25.88	AKR1B10;DHRS9;ALDH1A1;AKR1C3;BCO2
AQP3	-3.43061	#N/A	-1.66003			11	acute inflammatory response (GO:0002526)	0.0001532	0.02414	-3.71	32.55	NGFR;CCL22;CCL7;CXCR2;LY75;CCL2;CCL17;S100A9
DHRS9	-3.42483	#N/A	-1.85583			12	inflammatory response to wounding (GO:0090594)	0.0001483	0.02414	-3.69	32.54	NGFR;CCL22;CCL7;CXCR2;LY75;CCL2;CCL17;S100A9
CD74	-3.28975	#N/A	-6.28071			13	chronic inflammatory response (GO:0002544)	0.0001483	0.02414	-3.69	32.52	NGFR;CCL22;CCL7;CXCR2;LY75;CCL2;CCL17;S100A9
AKR1B10	-3.22512	#N/A	-1.81657			14	inflammatory response (GO:0006954)	0.0001483	0.02414	-3.69	32.50	NGFR;CCL22;CCL7;CXCR2;LY75;CCL2;CCL17;S100A9
C11orf92	-3.22265	#N/A	-2.2023			15	androgen metabolic process (GO:0008209)	0.0001415	0.02414	-2.75	24.38	AKR1B10;DHRS9;AKR1C3;CYP3A5
C3	-3.20286	#N/A	-1.19111			16	retinoic acid metabolic process (GO:0042573)	0.0001714	0.02532	-2.84	24.67	AKR1B10;ALDH1A2;ALDH1A1;AKR1C3;BCO2
CTSS	-3.18508	#N/A	-2.00306			17	monocyte chemotaxis (GO:0002548)	0.0001926	0.02678	-2.41	20.64	CCL22;CCL7;CCL2;CCL17
SERPINB4	-3.15108	#N/A	-5.19202			18	defense response to Gram-positive bacterium (GO:0050830)	0.0002181	0.02864	-3.25	27.40	PGLYRP4;PGLYRP3;PLA2G2A;C10ORF99;DEFB1;S100A9;TLR3
ALDH1A2	-3.05959	#N/A	-1.19585			19	antimicrobial humoral immune response mediated by antimicrobial peptide (GO:0061844)	0.0002557	0.03182	-2.44	20.22	PGLYRP4;PGLYRP3;DEFB1;S100A9
RHOV	-3.01879	#N/A	-1.19931			20	cellular response to interferon-gamma (GO:0071346)	0.0003155	0.03346	-2.72	21.93	CIITA;CCL22;CCL7;CCL2;CCL17
FAM83E	-3.01095	#N/A	-1.60308
STEAP4	-2.94095	#N/A	-1.43788
IL20RA	-2.92081	#N/A	-1.07577			KEGG 2016
PDK4	-2.90861	#N/A	-1.0836			Index	Name	P-value	Adjusted p-value	Z-score	Combined score
KRT3	-2.83503	#N/A	-1.09537			1	Cytokine-cytokine receptor interaction_Homo sapiens_hsa04060	0.00002278	0.002551	-1.88	20.07	NGFR;CCL22;CSF1;CCL7;IFNGR1;CXCR2;IL20RA;CCL2;CCL17;IL18R1
CCDC129	-2.82483	#N/A	-1.40695			2	Retinol metabolism_Homo sapiens_hsa00830	0.0001053	0.005899	-1.82	16.64	ADH1C;DHRS9;ALDH1A2;ALDH1A1;CYP3A5
ACSL5	-2.814	#N/A	-1.00126			3	Tuberculosis_Homo sapiens_hsa05152	0.001849	0.06284	-1.76	11.05	C3;CD74;CIITA;CLEC7A;IFNGR1;CTSS
CARD17	-2.77195	#N/A	-3.26568			4	Herpes simplex infection_Homo sapiens_hsa05168	0.002244	0.06284	-1.71	10.40	C3;CD74;IFNGR1;CCL2;PVRL1;TLR3
PGLYRP4	-2.74109	#N/A	-3.51218			5	Metabolic pathways_Homo sapiens_hsa01100	0.003490	0.07817	-1.91	10.82	ST6GALNAC1;ADH1C;ACSM3;PLA2G2A;AKR1C3;ACSL5;B3GALT5;SAT1;CYP3A5;ACER2;ALDH3A1;AKR1B10;DHRS9;ALDH1A2;DPYD;ALDH1A1;PRODH;ACSS1
HLA.DPA1	-2.71377	#N/A	-4.03746			6	Influenza A_Homo sapiens_hsa05164	0.008778	0.1604	-1.84	8.71	IITA;IFNGR1;CCL2;TMPRSS13;TLR3
CCL7	-2.67061	#N/A	-2.69827			7	Chemokine signaling pathway_Homo sapiens_hsa04062	0.01147	0.1604	-1.77	7.92	CCL22;CCL7;CXCR2;CCL2;CCL17
UCP2	-2.65714	#N/A	-1.70585			8	Glycolysis / Gluconeogenesis_Homo sapiens_hsa00010	0.01252	0.1604	-1.77	7.74	ALDH3A1;ADH1C;ACSS1
CDH23	-2.65624	#N/A	-1.5032			9	Drug metabolism - cytochrome P450_Homo sapiens_hsa00982	0.01355	0.1604	-1.60	6.88	ALDH3A1;ADH1C;CYP3A5
KIAA1324	-2.61219	#N/A	-5.0986			10	Leishmaniasis_Homo sapiens_hsa05140	0.01575	0.1604	-1.55	6.41	C3;IFNGR1;NCF2
HNF4G	-2.6083	#N/A	-1.88808
NGFR	-2.59852	#N/A	-1.22413			ChEA 2016
KRT15	-2.52004	#N/A	-1.10048			Index	Name	P-value	Adjusted p-value	Z-score	Combined score
C11orf93	-2.51972	#N/A	-1.32357			1	RELA_24523406_ChIP-Seq_FIBROSARCOMA_Human	0.000001100	0.0006598	-1.74	23.84
HLA.DRA	-2.49561	#N/A	-4.86323			2	SOX2_20726797_ChIP-Seq_SW620_Human	0.0001182	0.03546	-1.89	17.06
BCO2	-2.45755	#N/A	-1.05885			3	AR_21915096_ChIP-Seq_LNCaP-1F5_Human	0.0004415	0.08829	-1.52	11.71
PCDH11X	-2.42939	1.85514	-5.18972			4	STAT5_23275557_ChIP-Seq_MAMMARY-EPITHELIUM_Mouse	0.0009760	0.1464	-1.96	13.60
ATP10B	-2.40021	#N/A	-2.80324			5	P63_26484246_Chip-Seq_KERATINOCYTES_Human	0.002124	0.2549	-1.53	9.45
PLA2G2A	-2.39186	#N/A	-2.42901			6	BACH1_22875853_ChIP-PCR_HELA_AND_SCP4_Human	0.003872	0.3872	-2.07	11.52
XKRX	-2.38021	#N/A	-1.41387			7	IRF8_21731497_ChIP-ChIP_J774_Mouse	0.008436	0.5734	-3.29	15.71
B3GALT5	-2.36575	#N/A	-3.06913			8	PIAS1_25552417_ChIP-Seq_VCAP_Human	0.007996	0.5734	-2.28	11.02
C10orf99	-2.35646	#N/A	-5.47713			9	IRF8_27001747_Chip-Seq_BMDM_Mouse	0.008602	0.5734	-1.45	6.90
ANXA2R	-2.32181	#N/A	-1.59583			10	VDR_22108803_ChIP-Seq_LS180_Human	0.01456	0.7536	-3.14	13.27
ABCA12	-2.30063	#N/A	-1.36325
TLR3	-2.27147	#N/A	-1.11805
FOXN1	-2.24436	#N/A	-2.78099
FBXL14	-2.23636	#N/A	-1.07323
PLAT	-2.22521	#N/A	-1.71182
IL18R1	-2.21027	#N/A	-1.08336
CCL2	-2.20043	#N/A	-1.02329
ZG16B	-2.17771	#N/A	-1.11064
CYP2W1	-2.13856	#N/A	-1.34259
PGLYRP3	-2.13644	#N/A	-3.10817
LOC100288432	-2.11743	#N/A	-1.63457
RAET1G	-2.11357	#N/A	-1.37673
CLCA4	-2.08261	#N/A	-2.4776
CDH10	-2.07565	#N/A	-2.99547
ST6GALNAC1	-2.03081	#N/A	-1.27454
CLEC3A	-2.01453	#N/A	-2.93909
ACSS1	-2.01249	#N/A	-1.24683
TPPP3	-1.99225	#N/A	-2.063
SIDT1	-1.99004	#N/A	-1.35233
ADAMTSL3	-1.94817	#N/A	-1.76119
RAPGEF4	-1.91427	#N/A	-1.116
GBP2	-1.89303	#N/A	-1.38034
SPIN4	-1.8837	#N/A	-1.00916
MAB21L3	-1.87506	#N/A	-1.10406
DSG4	-1.86205	#N/A	-2.59177
SSBP2	-1.84224	#N/A	-2.04695
SERPINB13	-1.82086	#N/A	-1.47771
GSDMC	-1.81876	-0.893536	-1.37291
PLAC8	-1.81784	#N/A	-1.28553
FBXO39	-1.78683	#N/A	-2.05635
FAM5C	-1.77827	4.49148	-2.33901
HSPB6	-1.77145	#N/A	-1.4506
ACER2	-1.73142	#N/A	-1.09086
PRODH	-1.72248	#N/A	-1.75978
CEBPD	-1.71546	#N/A	-1.53643
DPYD	-1.69554	#N/A	-1.02505
PCLO	-1.69038	#N/A	-1.45838
TMPRSS13	-1.68893	#N/A	-1.18153
DUOXA2	-1.66236	#N/A	-1.40191
CSF1	-1.62875	#N/A	-1.13041
TNNT3	-1.58304	#N/A	-3.48588
LY75	-1.57279	#N/A	-1.44964
IGFBP2	-1.53775	#N/A	-1.42794
ACSM3	-1.53765	#N/A	-1.65604
TRIM22	-1.52781	-0.913969	-1.11357
CLEC7A	-1.525	#N/A	-1.60426
WSCD2	-1.52386	#N/A	-4.14695
PELI2	-1.51732	#N/A	-1.05351
NPL	-1.51609	#N/A	-1.09418
KCNG1	-1.50597	#N/A	-1.65655
RPL21P44	-1.47809	#N/A	-1.41297
DBP	-1.46627	#N/A	-1.90603
ALDH3A1	-1.45171	#N/A	-1.06725
CLINT1	-1.43376	#N/A	-1.15788
NCF2	-1.37891	#N/A	-1.41701
AKD1	-1.37688	#N/A	-1.28851
THEM5	-1.35932	#N/A	-2.63554
HES5	-1.35341	#N/A	-2.01779
ZBTB7C	-1.32862	#N/A	-1.19917
IFI16	-1.29435	#N/A	-1.02058
RAB27B	-1.28625	#N/A	-1.29577
GFI1	-1.27573	#N/A	-1.76033
MYCL1	-1.26543	#N/A	-1.69452
NRARP	-1.25481	#N/A	-2.34023
UBA7	-1.2477	#N/A	-1.22532
LOC641515	-1.2459	#N/A	-1.0129
CARD16	-1.23198	-0.954372	-1.13206
CIDEB	-1.22805	#N/A	-2.09746
SAT1	-1.20818	#N/A	-2.35338
GLTP	-1.19394	#N/A	-1.22708
RASSF6	-1.1873	#N/A	-1.38507
STARD5	-1.18173	#N/A	-1.00092
TCEA3	-1.14494	#N/A	-1.12174
AKR1C3	-1.12702	#N/A	-1.98147
NTN4	-1.09801	#N/A	-1.03505
MXD1	-1.0952	#N/A	-1.34734
SEMA6D	-1.09354	#N/A	-1.15598
CDC42EP5	-1.06735	#N/A	-1.16299
IFNGR1	-1.06658	#N/A	-1.13915
PVRL1	-1.05399	-0.776867	-1.59958

## Sheet: LINC2_LINC3
71	common	elements	in	shLINC2	and	shLINC3:
	shC_T	sh_LINC2	shLINC3
GPC4	5.4573	-6.30264	-3.57599
AMTN	8.05446	-4.68811	-3.18344
MN1	4.08158	-3.22559	-2.09616
GLI1	1.25293	-2.82831	-2.10892
CD86	2.72449	-2.76073	-2.01399
TFG	#N/A	-2.66848	-2.1433
MMP1	2.87505	-2.59179	-2.23488
FZD10	1.75917	-2.5432	-2.77217
NREP	2.45773	-2.54315	-1.89263
ADAMTS5	1.54797	-2.49934	-2.71381
TGM5	#N/A	-2.39813	-4.70387
SERPINA3	2.8807	-2.36498	-2.53105
EYA2	#N/A	-2.33649	-2.2476
GAS1	1.91776	-2.26469	-2.20824
SNCAIP	#N/A	-2.2632	-4.36097
TMEM98	1.50422	-2.22235	-1.67813
MAF	2.94441	-2.22152	-1.86519
HEY1	1.81331	-2.16673	-3.93788
C6orf223	1.15785	-2.16098	-1.3747
ANGPT1	#N/A	-2.03241	-2.9243
SLC1A4	2.05239	-1.91053	-1.00885
RDH16	4.47224	-1.87868	-1.39054
MMP10	5.2362	-1.85753	-1.38989
SLC26A6	0.741627	-1.83347	-1.22432
HTATIP2	0.546652	-1.8255	-1.22077
KAL1	2.3202	-1.79394	-1.32427
MAFB	1.13121	-1.78354	-3.95209
LARGE	1.1873	-1.77412	-1.58108
LRRC8A	#N/A	-1.76763	-1.56689
EN1	2.73542	-1.67392	-1.90505
CEBPG	#N/A	-1.67304	-1.23706
KLF9	#N/A	-1.62047	-1.13118
JAZF1	0.662313	-1.60887	-1.66315
PARVA	0.396216	-1.60344	-1.39094
DGAT1	#N/A	-1.53035	-2.07787
HMGA1	#N/A	-1.51767	-1.49979
ITGB6	1.77409	-1.51255	-1.56514
TENM4	#N/A	-1.50803	-3.05756
GPNMB	1.10942	-1.49518	-3.09595
PRR5L	3.13599	-1.49465	-2.18244
FABP5	2.06361	-1.44974	-1.60747
SFN	1.52409	-1.43925	-1.40339
ARRDC3	#N/A	-1.37874	-1.28643
PLEKHA6	#N/A	-1.37407	-2.09405
MT1G	#N/A	-1.37259	-1.35156
MCCC1	-0.465667	-1.35743	-1.4058
ABHD6	#N/A	-1.34211	-1.3667
CERS3	#N/A	-1.33034	-1.61661
IL4R	#N/A	-1.32257	-1.32047
FAM49A	#N/A	-1.31892	-1.87781
IGFBP7	#N/A	-1.29941	-1.43463
SLC7A8	3.32176	-1.29643	-1.46803
ECM1	#N/A	-1.29343	-2.47758
GID8	#N/A	-1.23706	-1.08348
SLC2A13	#N/A	-1.23226	-1.0445
MON1B	#N/A	-1.21877	-1.04896
DLX2	1.70069	-1.2175	-1.94999
KRT16	2.732	-1.21712	-1.62266
NUPR1	2.03895	-1.21408	-2.523
MTSS1	1.37548	-1.21188	-3.04704
NECAP2	#N/A	-1.2115	-1.43545
TMEM230	#N/A	-1.16629	-1.10104
TMEM102	#N/A	-1.1605	-1.03955
IL32	#N/A	-1.15505	-1.43135
YPEL2	#N/A	-1.11345	-1.38202
TP53I13	#N/A	-1.11082	-1.12865
TRAPPC5	#N/A	-1.10651	-1.18414
CAMK1D	1.60999	-1.0654	-1.34285
ZNF484	#N/A	-1.03808	-1.13913
ARL8A	#N/A	-1.01038	-1.12812
TRIB2	#N/A	-1.00838	-1.59368
